# Supplementary material for: Transcriptome Kinetics of Circulating Neutrophils during Human Experimental Endotoxemia
Source: PLoS One. 2012 Jun 5;7(6):e38255. doi: 10.1371/journal.pone.0038255 (PMC3367952; doi:10.1371/journal.pone.0038255)
Supplement: Table S1 — List of 2248 perturbed genes on one or more timepoints in alphabetical order. Fold changes are Log 2 transformed. (XLS) [file pone.0038255.s002.xls]

## Sheet: SupplementaryTable
		log transformed fold changes
EntrezGeneID	Symbol	t=2h	t=4h	t=6h	Description
150365	MEI1	2.85	3.5	2.98	meiosis inhibitor 1
1731	SEP1	-1.47	-1.4	-1.66	septin 1
5413	SEP5	1.7	0.07	-0.28	septin 5
23157	SEP6	0.17	-0.63	-1.16	septin 6
55752	SEP11	-1.45	-1.31	-1.34	septin 11
none	A26C1A	-0.18	1.47	1.83	n/a
23461	ABCA5	1.53	0.45	0.3	ATP-binding cassette, sub-family A (ABC1), member 5
10057	ABCC5	1.48	-0.25	-0.29	ATP-binding cassette, sub-family C (CFTR/MRP), member 5
6059	ABCE1	-1.04	-0.7	-0.97	ATP-binding cassette, sub-family E (OABP), member 1
23	ABCF1	1.06	0.49	0.19	ATP-binding cassette, sub-family F (GCN20), member 1
27	ABL2	0.25	1.33	1.54	v-abl Abelson murine leukemia viral oncogene homolog 2
26	ABP1	1.22	1.54	1.74	amiloride binding protein 1 (amine oxidase (copper-containing))
30	ACAA1	1.21	0.9	0.85	acetyl-CoA acyltransferase 1
27034	ACAD8	1.03	0.08	-0.03	acyl-CoA dehydrogenase family, member 8
34	ACADM	1.01	-0.2	-0.15	acyl-CoA dehydrogenase, C-4 to C-12 straight chain
39	ACAT2	1.29	0.59	0.17	acetyl-CoA acetyltransferase 2
57001	ACN9	1.82	2.3	2.31	ACN9 homolog (S. cerevisiae)
48	ACO1	1.48	0.7	0.56	aconitase 1, soluble
23597	ACOT9	0.39	1.06	1.09	acyl-CoA thioesterase 9
52	ACP1	-1.18	-1.33	-1.64	acid phosphatase 1, soluble
51205	ACP6	2.11	0.73	0.61	acid phosphatase 6, lysophosphatidic
92370	ACPL2	1.74	0.52	0.67	acid phosphatase-like 2
2181	ACSL3	1.5	2.32	2.26	acyl-CoA synthetase long-chain family member 3
2182	ACSL4	-0.3	1.35	1.77	acyl-CoA synthetase long-chain family member 4
51703	ACSL5	-0.08	1.47	1.14	acyl-CoA synthetase long-chain family member 5
91	ACVR1B	1.71	1.84	1.74	activin A receptor, type IB
8751	ADAM15	1.62	0.92	0.53	ADAM metallopeptidase domain 15
8754	ADAM9	1.31	0.92	1.1	ADAM metallopeptidase domain 9
120	ADD3	1.17	0.31	0.01	adducin 3 (gamma)
none	ADFP	-0.93	-1.07	-1.12	n/a
55256	ADI1	0.24	-1.2	-1.56	acireductone dioxygenase 1
132	ADK	-1.35	-1.38	-1.73	adenosine kinase
133	ADM	1.18	2.12	1.94	adrenomedullin
135	ADORA2A	1.82	1.04	0.86	adenosine A2a receptor
140	ADORA3	-1.17	-1.4	-1.53	adenosine A3 receptor
157	ADRBK2	-1.71	0.91	0.87	adrenergic, beta, receptor kinase 2
159	ADSS	0.14	-1.26	-1.33	adenylosuccinate synthase
166	AES	-1.69	-1.64	-2	amino-terminal enhancer of split
4299	AFF1	-0.92	0.91	1.19	AF4/FMR2 family, member 1
178	AGL	2.24	0.71	0.68	amylo-alpha-1, 6-glucosidase, 4-alpha-glucanotransferase
137964	AGPAT6	2.29	2.21	1.82	1-acylglycerol-3-phosphate O-acyltransferase 6 (lysophosphatidic acid acyltransferase, zeta)
84803	AGPAT9	1.46	0.06	0.03	1-acylglycerol-3-phosphate O-acyltransferase 9
85007	AGXT2L2	1.22	0.97	1.16	alanine-glyoxylate aminotransferase 2-like 2
196	AHR	-2.39	-1.17	-1.69	aryl hydrocarbon receptor
199	AIF1	-1.65	-0.95	-0.9	allograft inflammatory factor 1
9447	AIM2	0.55	1.1	1.87	absent in melanoma 2
204	AK2	1.52	0.38	-0.43	adenylate kinase 2
207	AKT1	-0.7	-1.24	-1.3	v-akt murine thymoma viral oncogene homolog 1
10000	AKT3	-1.27	-1.2	-1.16	v-akt murine thymoma viral oncogene homolog 3 (protein kinase B, gamma)
64400	AKTIP	1.88	-0.41	1.09	AKT interacting protein
211	ALAS1	0.35	1.01	0.8	aminolevulinate, delta-, synthase 1
216	ALDH1A1	0.78	1.12	0.96	aldehyde dehydrogenase 1 family, member A1
217	ALDH2	1.05	2.8	2.82	aldehyde dehydrogenase 2 family (mitochondrial)
221	ALDH3B1	1.52	-0.19	-0.33	aldehyde dehydrogenase 3 family, member B1
4329	ALDH6A1	-0.96	-1.12	-1.25	aldehyde dehydrogenase 6 family, member A1
79087	ALG12	-0.42	-0.98	-1.04	asparagine-linked glycosylation 12, alpha-1,6-mannosyltransferase homolog (S. cerevisiae)
54890	ALKBH5	-0.38	-1.17	-1.12	alkB, alkylation repair homolog 5 (E. coli)
84964	ALKBH6	0.17	-0.96	-1.14	alkB, alkylation repair homolog 6 (E. coli)
246	ALOX15	-2.59	-4.06	-4.04	arachidonate 15-lipoxygenase
249	ALPL	-1.84	0.48	0.76	alkaline phosphatase, liver/bone/kidney
23600	AMACR	-0.06	-1.02	-0.7	alpha-methylacyl-CoA racemase
262	AMD1	-0.95	-1.42	-1.05	adenosylmethionine decarboxylase 1
51005	AMDHD2	0.23	-0.75	-1.06	amidohydrolase domain containing 2
271	AMPD2	-1.52	-1.59	-2	adenosine monophosphate deaminase 2
25847	ANAPC13	-1.47	-1.83	-1.22	anaphase promoting complex subunit 13
284	ANGPT1	-1.19	-1.57	-1.65	angiopoietin 1
118932	ANKRD22	5.31	5.46	5.2	ankyrin repeat domain 22
340120	ANKRD34B	1.16	0.33	0.46	ankyrin repeat domain 34B
79722	ANKRD55	1.4	1.49	1.71	ankyrin repeat domain 55
22881	ANKRD6	1.62	0.64	0.44	ankyrin repeat domain 6
55129	ANO10	1.4	0.61	0.45	anoctamin 10
10541	ANP32B	-0.97	-1.03	-1.16	acidic (leucine-rich) nuclear phosphoprotein 32 family, member B
81611	ANP32E	1.25	0.71	0.58	acidic (leucine-rich) nuclear phosphoprotein 32 family, member E
306	ANXA3	1.79	2.65	2.69	annexin A3
307	ANXA4	1.21	0.75	0.51	annexin A4
309	ANXA6	1.34	0.35	-0.69	annexin A6
310	ANXA7	0.69	1.17	0.99	annexin A7
314	AOC2	-1.43	-2.23	-1.99	amine oxidase, copper containing 2 (retina-specific)
8639	AOC3	-2.05	-2.65	-2.42	amine oxidase, copper containing 3 (vascular adhesion protein 1)
328	APEX1	-1.71	-1.2	-1.75	APEX nuclease (multifunctional DNA repair enzyme) 1
83464	APH1B	1.09	-0.03	0.47	anterior pharynx defective 1 homolog B (C. elegans)
128240	APOA1BP	-1.17	-0.95	-1.07	apolipoprotein A-I binding protein
336	APOA2	1.55	1.56	1	apolipoprotein A-II
27350	APOBEC3C	-1.54	-2.3	-2.55	apolipoprotein B mRNA editing enzyme, catalytic polypeptide-like 3C
140564	APOBEC3D	-1.23	-0.84	-0.91	apolipoprotein B mRNA editing enzyme, catalytic polypeptide-like 3D
8542	APOL1	-1.38	0.71	0.99	apolipoprotein L, 1
23780	APOL2	-0.97	0.75	1.02	apolipoprotein L, 2
80830	APOL6	-1.25	2.05	2.27	apolipoprotein L, 6
360	AQP3	-1.59	-1.47	-1.58	aquaporin 3 (Gill blood group)
9716	AQR	1.4	-0.83	-0.7	aquarius homolog (mouse)
none	ARD1A	-0.48	-1.25	-1.25	n/a
374	AREG	1.51	1	-0.17	amphiregulin
26286	ARFGAP3	-0.46	1.01	1.1	ADP-ribosylation factor GTPase activating protein 3
383	ARG1	3.72	2.47	2.6	arginase, liver
94134	ARHGAP12	1.93	-0.49	-0.22	Rho GTPase activating protein 12
93663	ARHGAP18	2.44	0.08	-0.27	Rho GTPase activating protein 18
83478	ARHGAP24	2.11	1.88	1.92	Rho GTPase activating protein 24
9938	ARHGAP25	-0.66	-1.26	-0.67	Rho GTPase activating protein 25
9828	ARHGEF17	1.11	0.23	0.11	Rho guanine nucleotide exchange factor (GEF) 17
23370	ARHGEF18	0.3	-1.51	-1.4	Rho/Rac guanine nucleotide exchange factor (GEF) 18
57492	ARID1B	-0.36	-0.9	-1.29	AT rich interactive domain 1B (SWI1-like)
1820	ARID3A	1.03	0.68	0.77	AT rich interactive domain 3A (BRIGHT-like)
10865	ARID5A	0.35	1.63	1.46	AT rich interactive domain 5A (MRF1-like)
23568	ARL2BP	-0.02	-1.41	-1.64	ADP-ribosylation factor-like 2 binding protein
10123	ARL4C	-1.67	-1.42	-1.59	ADP-ribosylation factor-like 4C
221079	ARL5B	2.9	1.83	1.24	ADP-ribosylation factor-like 5B
25852	ARMC8	1.06	0.03	0.17	armadillo repeat containing 8
none	ARPP-19	0.19	-1.13	-0.91	n/a
408	ARRB1	-1.3	-1.69	-2.31	arrestin, beta 1
57561	ARRDC3	-1.27	-1.54	-0.95	arrestin domain containing 3
22901	ARSG	-0.01	-0.81	-1.11	arylsulfatase G
55723	ASF1B	-0.68	-1.98	-1.96	ASF1 anti-silencing function 1 homolog B (S. cerevisiae)
444	ASPH	-1.35	-0.55	0.27	aspartate beta-hydroxylase
11101	ATE1	1.08	-0.67	-0.5	arginyltransferase 1
55729	ATF7IP	-0.18	-1.11	-0.73	activating transcription factor 7 interacting protein
83734	ATG10	1.15	0.17	0.08	ATG10 autophagy related 10 homolog (S. cerevisiae)
55102	ATG2B	-0.23	-1.07	-0.62	ATG2 autophagy related 2 homolog B (S. cerevisiae)
10533	ATG7	0.64	1.47	1.08	ATG7 autophagy related 7 homolog (S. cerevisiae)
80162	ATHL1	-2.57	-1.14	-1.01	ATH1, acid trehalase-like 1 (yeast)
25923	ATL3	-0.71	0.81	1.26	atlastin GTPase 3
472	ATM	1.21	0.05	0.14	ataxia telangiectasia mutated
23300	ATMIN	-0.86	-1.51	-1.54	ATM interactor
23200	ATP11B	1.24	1.29	1.27	ATPase, class VI, type 11B
79572	ATP13A3	0.03	1.23	0.92	ATPase type 13A3
476	ATP1A1	-1.22	-0.84	-1.23	ATPase, Na+/K+ transporting, alpha 1 polypeptide
489	ATP2A3	0.49	-0.72	-1.17	ATPase, Ca++ transporting, ubiquitous
490	ATP2B1	-1	-1.69	-1.78	ATPase, Ca++ transporting, plasma membrane 1
493	ATP2B4	-1.43	0	0.81	ATPase, Ca++ transporting, plasma membrane 4
9914	ATP2C2	2.85	3.06	2.92	ATPase, Ca++ transporting, type 2C, member 2
516	ATP5G1	-1.14	-0.87	-1.17	ATP synthase, H+ transporting, mitochondrial Fo complex, subunit C1 (subunit 9)
10632	ATP5L	-0.12	-1.03	-0.78	ATP synthase, H+ transporting, mitochondrial Fo complex, subunit G
523	ATP6V1A	-0.56	-1.31	-1.26	ATPase, H+ transporting, lysosomal 70kDa, V1 subunit A
528	ATP6V1C1	1.04	1.58	1.65	ATPase, H+ transporting, lysosomal 42kDa, V1 subunit C1
538	ATP7A	-0.06	-2.08	-1.28	ATPase, Cu++ transporting, alpha polypeptide
57198	ATP8B2	-1.37	-1.67	-1.93	ATPase, class I, type 8B, member 2
79895	ATP8B4	1.19	0.54	0.08	ATPase, class I, type 8B, member 4
25814	ATXN10	-1.29	-1.34	-1.64	ataxin 10
10677	AVIL	-1.48	-0.88	-0.29	advillin
none	AXUD1	1.28	1.21	1.14	n/a
64343	AZI2	1.55	1.53	1.44	5-azacytidine induced 2
51582	AZIN1	2.75	1.84	1.39	antizyme inhibitor 1
8706	B3GALNT1	1.87	0.42	0.36	beta-1,3-N-acetylgalactosaminyltransferase 1 (globoside blood group)
84002	B3GNT5	1.47	2.43	2.05	UDP-GlcNAc:betaGal beta-1,3-N-acetylglucosaminyltransferase 5
8702	B4GALT4	1.78	0.95	0.63	UDP-Gal:betaGlcNAc beta 1,4- galactosyltransferase, polypeptide 4
9334	B4GALT5	0.65	1.16	1.08	UDP-Gal:betaGlcNAc beta 1,4- galactosyltransferase, polypeptide 5
25825	BACE2	-1.77	-2.09	-2.22	beta-site APP-cleaving enzyme 2
571	BACH1	-1	-0.3	0	BTB and CNC homology 1, basic leucine zipper transcription factor 1
8938	BAIAP3	-0.84	-0.98	-1.02	BAI1-associated protein 3
54971	BANP	-1.16	-0.61	-0.62	BTG3 associated nuclear protein
10538	BATF	1.34	2.63	2.01	basic leucine zipper transcription factor, ATF-like
116071	BATF2	-0.1	0.82	1.06	basic leucine zipper transcription factor, ATF-like 2
55509	BATF3	1.74	1.29	0.92	basic leucine zipper transcription factor, ATF-like 3
11177	BAZ1A	0.36	1.02	0.85	bromodomain adjacent to zinc finger domain, 1A
583	BBS2	-0.23	-1.12	-1.07	Bardet-Biedl syndrome 2
64919	BCL11B	-1.04	-0.93	-1.07	B-cell CLL/lymphoma 11B (zinc finger protein)
597	BCL2A1	0.97	1.17	1.09	BCL2-related protein A1
10018	BCL2L11	-1.48	1.13	1.12	BCL2-like 11 (apoptosis facilitator)
54880	BCOR	-1.42	-1.13	-0.99	BCL6 corepressor
63035	BCORL1	1	-0.31	0.05	BCL6 corepressor-like 1
none	BHLHB2	-2.39	-0.46	-0.84	n/a
23299	BICD2	0.51	-1.24	-0.51	bicaudal D homolog 2 (Drosophila)
330	BIRC3	2.87	1.59	0.36	baculoviral IAP repeat-containing 3
648	BMI1	-0.42	-1	-1.09	BMI1 polycomb ring finger oncogene
654	BMP6	-1.03	-0.76	-0.83	bone morphogenetic protein 6
660	BMX	2.65	1.64	1.73	BMX non-receptor tyrosine kinase
663	BNIP2	0.46	1.02	0.98	BCL2/adenovirus E1B 19kDa interacting protein 2
664	BNIP3	-1.21	-0.62	-1.63	BCL2/adenovirus E1B 19kDa interacting protein 3
671	BPI	2.31	1.78	1.36	bactericidal/permeability-increasing protein
79184	BRCC3	0.73	-1.39	-1.32	BRCA1/BRCA2-containing complex, subunit 3
8019	BRD3	-0.51	-1.15	-0.94	bromodomain containing 3
140707	BRI3BP	-1.1	-2.35	-2.38	BRI3 binding protein
7862	BRPF1	-0.57	-1.16	-1.04	bromodomain and PHD finger containing, 1
54014	BRWD1	-0.24	-1.16	-1.14	bromodomain and WD repeat domain containing 1
684	BST2	0.11	1.12	1.21	bone marrow stromal cell antigen 2
121551	BTBD11	-1.62	-1.77	-1.91	BTB (POZ) domain containing 11
55643	BTBD2	-0.15	-1.16	-1.38	BTB (POZ) domain containing 2
90135	BTBD6	-0.28	-0.89	-1.33	BTB (POZ) domain containing 6
11119	BTN3A1	-0.73	-1.27	-0.73	butyrophilin, subfamily 3, member A1
11118	BTN3A2	-1.44	-1.77	-1	butyrophilin, subfamily 3, member A2
10384	BTN3A3	-1.4	-1.55	-1.21	butyrophilin, subfamily 3, member A3
9184	BUB3	-0.4	-0.81	-1.19	budding uninhibited by benzimidazoles 3 homolog (yeast)
79892	C10orf119	1.21	0.51	0.54	chromosome 10 open reading frame 119
none	C10orf30	1.36	0.01	0.01	n/a
80195	C10orf57	1.61	0.49	0.09	chromosome 10 open reading frame 57
119392	C10orf78	0	1.11	0.8	chromosome 10 open reading frame 78
none	C10orf97	0.45	1.1	0.85	n/a
29125	C11orf21	1.36	-0.38	-0.43	chromosome 11 open reading frame 21
79081	C11orf48	-0.28	-0.93	-1.1	chromosome 11 open reading frame 48
25906	C11orf51	1.12	0.74	0.46	chromosome 11 open reading frame 51
54494	C11orf71	0.28	1.09	0.8	chromosome 11 open reading frame 71
56935	C11orf75	-1.11	2.03	2.17	chromosome 11 open reading frame 75
220042	C11orf82	2.16	1.32	1.75	chromosome 11 open reading frame 82
60314	C12orf10	-1.2	-1.21	-1.27	chromosome 12 open reading frame 10
29902	C12orf24	-0.69	-0.98	-1.04	chromosome 12 open reading frame 24
83695	C12orf32	-1.21	-1	-1.22	chromosome 12 open reading frame 32
57102	C12orf4	-0.62	2.15	1.96	chromosome 12 open reading frame 4
113246	C12orf57	-1.6	-1.07	-1.43	chromosome 12 open reading frame 57
283416	C12orf61	1.12	0.32	0.03	chromosome 12 open reading frame 61
80183	C13orf18	1.41	0.49	0.19	chromosome 13 open reading frame 18
80209	C13orf23	0.32	2.32	1.91	chromosome 13 open reading frame 23
144811	C13orf31	1.53	1.14	0.67	chromosome 13 open reading frame 31
11161	C14orf1	-0.93	-0.95	-1.51	chromosome 14 open reading frame 1
54916	C14orf101	0.23	1.9	2.19	chromosome 14 open reading frame 101
55172	C14orf104	-1.07	-1.05	-1.12	chromosome 14 open reading frame 104
55320	C14orf106	-0.6	-1.8	-1.41	chromosome 14 open reading frame 106
64430	C14orf135	0.49	-1.1	-1.03	chromosome 14 open reading frame 135
81892	C14orf156	-0.55	-1	-1.39	chromosome 14 open reading frame 156
80017	C14orf159	-1.09	-1.4	-0.95	chromosome 14 open reading frame 159
79697	C14orf169	-0.49	-0.92	-1.05	chromosome 14 open reading frame 169
64207	C14orf4	-1.84	-0.41	-0.15	chromosome 14 open reading frame 4
91748	C14orf43	-0.95	-1.26	-1.66	chromosome 14 open reading frame 43
161176	C14orf49	1.16	-0.39	-0.2	chromosome 14 open reading frame 49
none	C14orf94	-1	-0.33	0.21	n/a
84419	C15orf48	0.61	2	2	chromosome 15 open reading frame 48
79650	C16orf57	0.17	1.04	0.92	chromosome 16 open reading frame 57
56942	C16orf61	-1.34	-1.14	-0.84	chromosome 16 open reading frame 61
123811	C16orf63	-0.1	-1.15	-1.35	chromosome 16 open reading frame 63
9605	C16orf7	0.32	2.51	2.69	chromosome 16 open reading frame 7
29105	C16orf80	-0.44	-1.36	-1.63	chromosome 16 open reading frame 80
388272	C16orf87	0.41	1.37	0.36	chromosome 16 open reading frame 87
79018	C17orf39	-0.58	-1.29	-1.24	chromosome 17 open reading frame 39
55731	C17orf63	-0.02	1.44	1.29	chromosome 17 open reading frame 63
339201	C17orf65	-0.27	-1.02	-1.09	chromosome 17 open reading frame 65
388341	C17orf76	2.07	-0.73	-0.99	chromosome 17 open reading frame 76
388325	C17orf87	-2.19	-0.81	-0.8	chromosome 17 open reading frame 87
83608	C18orf21	-1.34	-0.18	0	chromosome 18 open reading frame 21
8725	C19orf2	-1.14	-1.26	-1.59	chromosome 19 open reading frame 2
79086	C19orf42	0.32	-1.15	-0.94	chromosome 19 open reading frame 42
28974	C19orf53	-0.93	-1.1	-1.22	chromosome 19 open reading frame 53
199675	C19orf59	1.86	3	2.94	chromosome 19 open reading frame 59
56006	C19orf61	1.09	1.49	0.21	chromosome 19 open reading frame 61
56913	C1GALT1	1.64	0.58	0.73	core 1 synthase, glycoprotein-N-acetylgalactosamine 3-beta-galactosyltransferase, 1
57095	C1orf128	-0.36	-1.02	-0.97	chromosome 1 open reading frame 128
128346	C1orf162	1.31	0.87	0.56	chromosome 1 open reading frame 162
339448	C1orf174	-0.92	-1.49	-1.23	chromosome 1 open reading frame 174
55924	C1orf183	-1.25	-1.82	-1.07	chromosome 1 open reading frame 183
none	C1orf217	-0.49	0.41	1.08	n/a
112770	C1orf85	1.3	-0.6	-0.88	chromosome 1 open reading frame 85
140688	C20orf112	-0.8	-0.96	-1.03	chromosome 20 open reading frame 112
none	C20orf19	-0.04	-1.14	-1.02	n/a
55257	C20orf20	-0.07	-1.65	-1.79	chromosome 20 open reading frame 20
57136	C20orf3	1.81	1.66	1.6	chromosome 20 open reading frame 3
92667	C20orf72	0.08	-1.45	-1.08	chromosome 20 open reading frame 72
none	C20orf74	0.13	1.05	1.45	n/a
none	C21orf109	-1.32	0.04	0.25	n/a
54149	C21orf91	0.47	1.91	1.75	chromosome 21 open reading frame 91
23313	C22orf9	1.41	0.12	-0.13	chromosome 22 open reading frame 9
9854	C2CD2L	0.57	-1.92	-1.6	C2CD2-like
55471	C2orf56	1.47	1.72	1.72	chromosome 2 open reading frame 56
none	C2orf59	-1.48	0.91	1.12	n/a
718	C3	0.8	4.18	4.09	complement component 3
719	C3AR1	2.35	2.26	1.75	complement component 3a receptor 1
51244	C3orf19	0.17	1	0.97	chromosome 3 open reading frame 19
152002	C3orf21	1.14	0.15	0.1	chromosome 3 open reading frame 21
285343	C3orf23	1.47	0.84	0.93	chromosome 3 open reading frame 23
84984	C3orf34	-0.96	-1.06	-0.11	chromosome 3 open reading frame 34
56941	C3orf37	-0.32	-1.03	-0.99	chromosome 3 open reading frame 37
375341	C3orf62	-0.35	-1.31	-0.93	chromosome 3 open reading frame 62
722	C4BPA	-0.43	1.03	1.53	complement component 4 binding protein, alpha
84273	C4orf14	-1.06	-1.32	-1.34	chromosome 4 open reading frame 14
none	C4orf16	0.05	1.56	1.29	n/a
none	C4orf18	-1.07	0.06	0.09	n/a
none	C4orf30	-0.6	-1.02	-1.21	n/a
132321	C4orf33	-1.07	-0.87	-0.62	chromosome 4 open reading frame 33
92070	C4orf42	-0.93	-1.04	-1.36	chromosome 4 open reading frame 42
55322	C5orf22	1.1	0.15	0.39	chromosome 5 open reading frame 22
134553	C5orf24	-0.11	-1.14	-0.88	chromosome 5 open reading frame 24
none	C5orf29	1.23	0.22	0.14	n/a
90355	C5orf30	1.37	-0.08	-0.13	chromosome 5 open reading frame 30
84418	C5orf32	0.83	1.67	1.73	chromosome 5 open reading frame 32
58527	C6orf115	-0.7	-1.04	-1.28	chromosome 6 open reading frame 115
115004	C6orf150	1.87	2.65	2.67	chromosome 6 open reading frame 150
none	C6orf151	0.26	-1.4	-0.74	n/a
253714	C6orf167	2.07	0.2	0.26	chromosome 6 open reading frame 167
387119	C6orf204	0.31	-1.82	-1.89	chromosome 6 open reading frame 204
79624	C6orf211	1.16	1.46	1.31	chromosome 6 open reading frame 211
80739	C6orf25	-1.3	-0.89	-0.95	chromosome 6 open reading frame 25
50854	C6orf48	-1.35	-1.24	-1.52	chromosome 6 open reading frame 48
116254	C6orf72	-0.84	-0.98	-1.06	chromosome 6 open reading frame 72
80129	C6orf97	-0.03	0.58	1.16	chromosome 6 open reading frame 97
79161	C7orf23	-0.55	-1.67	-1.41	chromosome 7 open reading frame 23
79020	C7orf25	-0.32	-1.09	-0.56	chromosome 7 open reading frame 25
222166	C7orf41	-0.23	-1.19	-1.39	chromosome 7 open reading frame 41
55262	C7orf43	-0.47	-1.22	-0.76	chromosome 7 open reading frame 43
55744	C7orf44	-0.08	-1.05	-0.65	chromosome 7 open reading frame 44
137682	C8orf38	1.16	0.19	-0.01	chromosome 8 open reading frame 38
90871	C9orf123	1.38	0.96	0.29	chromosome 9 open reading frame 123
none	C9orf164	-0.96	-2.03	-1.43	n/a
91283	C9orf30	-0.79	-1.01	-1.09	chromosome 9 open reading frame 30
55848	C9orf46	0.26	1.16	1.19	chromosome 9 open reading frame 46
23731	C9orf5	-0.68	-0.98	-1.09	chromosome 9 open reading frame 5
203197	C9orf91	-1.51	-0.45	-0.01	chromosome 9 open reading frame 91
760	CA2	-0.85	-1.01	-0.92	carbonic anhydrase II
11238	CA5B	-0.13	-1.17	-1.22	carbonic anhydrase VB, mitochondrial
none	CABC1	-0.32	-2	-1.66	n/a
57685	CACHD1	1.8	0.15	0.11	cache domain containing 1
785	CACNB4	-1.92	-2.09	-2.2	calcium channel, voltage-dependent, beta 4 subunit
805	CALM2	-0.36	-1.06	-1.16	calmodulin 2 (phosphorylase kinase, delta)
8536	CAMK1	-1.28	-1.3	-1.44	calcium/calmodulin-dependent protein kinase I
57172	CAMK1G	1.3	1.49	0.67	calcium/calmodulin-dependent protein kinase IG
817	CAMK2D	-1.01	-0.65	-0.84	calcium/calmodulin-dependent protein kinase II delta
818	CAMK2G	-0.19	-1.36	-1.08	calcium/calmodulin-dependent protein kinase II gamma
814	CAMK4	-1.09	-1.04	-1.12	calcium/calmodulin-dependent protein kinase IV
10645	CAMKK2	1.38	0.67	0.35	calcium/calmodulin-dependent protein kinase kinase 2, beta
822	CAPG	3.39	2.5	2.17	capping protein (actin filament), gelsolin-like
824	CAPN2	-1.9	-1.36	-1.62	calpain 2, (m/II) large subunit
825	CAPN3	1.45	0.83	0.83	calpain 3, (p94)
23473	CAPN7	-0.29	-1.21	-1.21	calpain 7
84674	CARD6	1.55	1.76	2.31	caspase recruitment domain family, member 6
79587	CARS2	1.46	0.53	0.31	cysteinyl-tRNA synthetase 2, mitochondrial (putative)
8573	CASK	1.5	0.22	-0.25	calcium/calmodulin-dependent serine protein kinase (MAGUK family)
834	CASP1	0.43	1.07	1.05	caspase 1, apoptosis-related cysteine peptidase (interleukin 1, beta, convertase)
838	CASP5	-2.36	2.31	2.65	caspase 5, apoptosis-related cysteine peptidase
841	CASP8	-1.11	-0.52	-0.15	caspase 8, apoptosis-related cysteine peptidase
57091	CASS4	-1.85	-1.79	-1.65	Cas scaffolding protein family member 4
831	CAST	1.14	1.17	1.12	calpastatin
863	CBFA2T3	-0.43	-1.26	-1.1	core-binding factor, runt domain, alpha subunit 2; translocated to, 3
868	CBLB	-1.23	-1.5	-1.64	Cas-Br-M (murine) ecotropic retroviral transforming sequence b
23468	CBX5	-1.4	-0.49	-0.98	chromobox homolog 5
23492	CBX7	-0.61	-1.8	-0.87	chromobox homolog 7
55013	CCDC109B	-1.62	-1.04	-1.4	coiled-coil domain containing 109B
202243	CCDC125	0.55	-1.28	-1	coiled-coil domain containing 125
79879	CCDC134	1.1	1.04	0.48	coiled-coil domain containing 134
57639	CCDC146	-0.03	-1.03	-0.61	coiled-coil domain containing 146
25790	CCDC19	-1.71	-1.36	-1.13	coiled-coil domain containing 19
8030	CCDC6	-1.45	-0.94	-1.23	coiled-coil domain containing 6
440193	CCDC88C	0.5	-1.15	-1.2	coiled-coil domain containing 88C
6364	CCL20	4.63	1.27	0.42	chemokine (C-C motif) ligand 20
6351	CCL4	3.39	1.53	1.26	chemokine (C-C motif) ligand 4
6352	CCL5	-2.52	-2.36	-2.65	chemokine (C-C motif) ligand 5
83605	CCM2	-0.34	-1.11	-0.63	cerebral cavernous malformation 2
892	CCNC	1.04	0.78	0.65	cyclin C
896	CCND3	1.06	0.8	0.8	cyclin D3
79616	CCNJL	-1.06	-0.33	-0.05	cyclin J-like
219771	CCNY	-0.62	-0.86	-1.01	cyclin Y
1230	CCR1	-4.36	0.7	1.09	chemokine (C-C motif) receptor 1
729230	CCR2	-1.73	-0.94	-1.04	chemokine (C-C motif) receptor 2
1232	CCR3	-2.76	-2.74	-2.29	chemokine (C-C motif) receptor 3
1236	CCR7	-0.66	-0.61	-1.51	chemokine (C-C motif) receptor 7
9034	CCRL2	0.17	2.03	1.9	chemokine (C-C motif) receptor-like 2
25819	CCRN4L	1.16	0.18	0.12	CCR4 carbon catabolite repression 4-like (S. cerevisiae)
929	CD14	0.73	1.21	1.09	CD14 molecule
57126	CD177	3.48	4.5	4.64	CD177 molecule
914	CD2	-1.98	-1.54	-1.94	CD2 molecule
10666	CD226	-2.19	-2.05	-2.33	CD226 molecule
100133941	CD24	1.36	0.33	-0.27	CD24 molecule
51744	CD244	-1.3	-1.09	-1.2	CD244 molecule, natural killer cell receptor 2B4
919	CD247	-1.66	-1.24	-1.48	CD247 molecule
939	CD27	-2.48	-2.31	-2.98	CD27 molecule
29126	CD274	-0.14	4.58	4.55	CD274 molecule
940	CD28	-1.5	-1.08	-1.4	CD28 molecule
11314	CD300A	-1	-1.47	-0.89	CD300a molecule
124599	CD300LB	-0.54	-2.78	-2.56	CD300 molecule-like family member b
146722	CD300LF	-1.33	-1.05	-0.73	CD300 molecule-like family member f
945	CD33	0.01	-1.36	-2.05	CD33 molecule
948	CD36	-1.44	-0.1	-0.27	CD36 molecule (thrombospondin receptor)
915	CD3D	-3.08	-2.71	-3.3	CD3d molecule, delta (CD3-TCR complex)
916	CD3E	-3.09	-2.94	-3.56	CD3e molecule, epsilon (CD3-TCR complex)
917	CD3G	-3	-3.06	-3.81	CD3g molecule, gamma (CD3-TCR complex)
920	CD4	-2.38	-2.01	-2.26	CD4 molecule
960	CD44	1.2	2.22	2.22	CD44 molecule (Indian blood group)
962	CD48	0.19	1.33	1.13	CD48 molecule
921	CD5	-2.25	-2.08	-2.35	CD5 molecule
1043	CD52	-2.74	-2.71	-2.92	CD52 molecule
1604	CD55	1.07	0.86	0.77	CD55 molecule, decay accelerating factor for complement (Cromer blood group)
966	CD59	-0.04	2.08	2.15	CD59 molecule, complement regulatory protein
923	CD6	-1.59	-1.45	-1.7	CD6 molecule
969	CD69	0.84	1.94	0.5	CD69 molecule
973	CD79A	-0.97	-0.37	-1.34	CD79a molecule, immunoglobulin-associated alpha
975	CD81	-2.75	-2.53	-3.04	CD81 molecule
3732	CD82	-0.07	1.12	1.13	CD82 molecule
9308	CD83	2.63	0.47	0.2	CD83 molecule
8832	CD84	-1.8	-0.7	-0.9	CD84 molecule
925	CD8A	-1.59	-1.18	-1.5	CD8a molecule
928	CD9	-1.86	-1.94	-2.02	CD9 molecule
22918	CD93	-0.34	-1.09	-0.81	CD93 molecule
10225	CD96	-2.66	-2.39	-2.75	CD96 molecule
976	CD97	-1.73	-0.08	0.03	CD97 molecule
81602	CDADC1	2.14	2.36	1.84	cytidine and dCMP deaminase domain containing 1
8872	CDC123	-1.11	0.24	0.4	cell division cycle 123 homolog (S. cerevisiae)
8881	CDC16	-0.28	-1.01	-1.01	cell division cycle 16 homolog (S. cerevisiae)
994	CDC25B	-1.49	-1.31	-1.45	cell division cycle 25 homolog B (S. pombe)
55536	CDCA7L	1.32	0.1	-0.01	cell division cycle associated 7-like
1017	CDK2	-0.7	1.53	1.27	cyclin-dependent kinase 2
8099	CDK2AP1	-0.5	-0.99	-1.57	cyclin-dependent kinase 2 associated protein 1
8851	CDK5R1	1.11	-0.01	-0.15	cyclin-dependent kinase 5, regulatory subunit 1 (p35)
1026	CDKN1A	0.74	2.57	1.4	cyclin-dependent kinase inhibitor 1A (p21, Cip1)
1027	CDKN1B	-1.55	-0.29	-0.15	cyclin-dependent kinase inhibitor 1B (p27, Kip1)
8760	CDS2	-0.8	-1.33	-0.8	CDP-diacylglycerol synthase (phosphatidate cytidylyltransferase) 2
124359	CDYL2	1.19	0.05	-0.03	chromodomain protein, Y-like 2
634	CEACAM1	0.59	2.62	2.6	carcinoembryonic antigen-related cell adhesion molecule 1 (biliary glycoprotein)
4680	CEACAM6	-0.11	-0.91	-1.14	carcinoembryonic antigen-related cell adhesion molecule 6 (non-specific cross reacting antigen)
1088	CEACAM8	-0.14	-0.42	-1.23	carcinoembryonic antigen-related cell adhesion molecule 8
1050	CEBPA	1.26	-0.02	0.52	CCAAT/enhancer binding protein (C/EBP), alpha
10153	CEBPZ	1.11	1.75	1.59	CCAAT/enhancer binding protein (C/EBP), zeta
51816	CECR1	-0.87	-0.93	-1.39	cat eye syndrome chromosome region, candidate 1
none	CENTB1	1.32	1.21	1.22	n/a
none	CENTD1	2.8	2.55	2.54	n/a
none	CENTD3	-0.21	-1.08	-1.04	n/a
none	CENTG1	1.13	0.79	0.49	n/a
9662	CEP135	0.91	1.15	1.34	centrosomal protein 135kDa
9859	CEP170	1.02	-2.44	-1.62	centrosomal protein 170kDa
80254	CEP63	-1.78	-2.52	-1.77	centrosomal protein 63kDa
79598	CEP97	1.73	-0.99	-0.27	centrosomal protein 97kDa
1069	CETN2	-0.39	-0.75	-1.06	centrin, EF-hand protein, 2
1675	CFD	-1.51	-1.65	-1.66	complement factor D (adipsin)
1073	CFL2	3.28	3.04	1.51	cofilin 2 (muscle)
9023	CH25H	1.07	1.46	0.09	cholesterol 25-hydroxylase
79145	CHCHD7	-0.15	1.84	1.31	coiled-coil-helix-coiled-coil-helix domain containing 7
1105	CHD1	0.9	0.94	1	chromodomain helicase DNA binding protein 1
1108	CHD4	0.64	1.05	0.89	chromodomain helicase DNA binding protein 4
80205	CHD9	0.13	-1.29	-1.28	chromodomain helicase DNA binding protein 9
1116	CHI3L1	-1.33	-0.37	-0.37	chitinase 3-like 1 (cartilage glycoprotein-39)
1117	CHI3L2	-0.12	2.26	2.17	chitinase 3-like 2
26973	CHORDC1	0.76	1.02	0.52	cysteine and histidine-rich domain (CHORD)-containing 1
9435	CHST2	1.81	1.77	1.73	carbohydrate (N-acetylglucosamine-6-O) sulfotransferase 2
56548	CHST7	-1.46	-1.1	-1	carbohydrate (N-acetylglucosamine 6-O) sulfotransferase 7
22856	CHSY1	-0.03	1.1	1.01	chondroitin sulfate synthase 1
27141	CIDEB	0.61	-1.9	-2.06	cell death-inducing DFFA-like effector b
4261	CIITA	-1.32	0.86	0.78	class II, major histocompatibility complex, transactivator
none	CIR	-1.04	-0.18	-0.09	n/a
493856	CISD2	-0.71	-1	-0.92	CDGSH iron sulfur domain 2
1154	CISH	1.5	3.08	2.46	cytokine inducible SH2-containing protein
163732	CITED4	1.05	0.16	-0.08	Cbp/p300-interacting transactivator, with Glu/Asp-rich carboxy-terminal domain, 4
26586	CKAP2	-0.48	-1.01	-0.97	cytoskeleton associated protein 2
10970	CKAP4	2.29	1.58	1.31	cytoskeleton-associated protein 4
1164	CKS2	-0.61	-0.88	-1.14	CDC28 protein kinase regulatory subunit 2
1178	CLC	-0.23	-0.77	-1.43	Charcot-Leyden crystal protein
9976	CLEC2B	-3	-0.08	0.06	C-type lectin domain family 2, member B
338339	CLEC4D	4.35	4.9	4.81	C-type lectin domain family 4, member D
23601	CLEC5A	4.33	3.99	3.96	C-type lectin domain family 5, member A
64581	CLEC7A	-2.01	-0.77	-0.82	C-type lectin domain family 7, member A
283420	CLEC9A	-1.53	-1.65	-1.7	C-type lectin domain family 9, member A
25932	CLIC4	3.72	5.87	5.43	chloride intracellular channel 4
54982	CLN6	-1.38	-1.48	-1.81	ceroid-lipofuscinosis, neuronal 6, late infantile, variant
8192	CLPP	-0.96	-1.79	-1.73	ClpP caseinolytic peptidase, ATP-dependent, proteolytic subunit homolog (E. coli)
8218	CLTCL1	2.81	0.43	0.22	clathrin, heavy chain-like 1
8418	CMAH	-0.5	1.63	1.76	cytidine monophosphate-N-acetylneuraminic acid hydroxylase (CMP-N-acetylneuraminate monooxygenase) pseudogene
51727	CMPK1	-0.7	-1.08	-1.34	cytidine monophosphate (UMP-CMP) kinase 1, cytosolic
112616	CMTM7	0.67	-0.59	-1.08	CKLF-like MARVEL transmembrane domain containing 7
10175	CNIH	0.24	-0.83	-1.35	cornichon homolog (Drosophila)
29097	CNIH4	1.09	2.24	2.39	cornichon homolog 4 (Drosophila)
26505	CNNM3	-0.51	-1.15	-0.9	cyclin M3
26504	CNNM4	-0.66	-1.32	-1.3	cyclin M4
25904	CNOT10	-0.83	-1.09	-1.02	CCR4-NOT transcription complex, subunit 10
246175	CNOT6L	-1.2	-0.89	-0.67	CCR4-NOT transcription complex, subunit 6-like
29883	CNOT7	-0.55	-1.03	-0.97	CCR4-NOT transcription complex, subunit 7
1269	CNR2	-1.11	-1.28	-1.21	cannabinoid receptor 2 (macrophage)
9382	COG1	-0.55	-1.32	-1.49	component of oligomeric golgi complex 1
none	COP1	1.06	1.61	1.61	n/a
8533	COPS3	-0.78	-1.71	-1.47	COP9 constitutive photomorphogenic homolog subunit 3 (Arabidopsis)
10980	COPS6	-0.16	-1.15	-1.53	COP9 constitutive photomorphogenic homolog subunit 6 (Arabidopsis)
57175	CORO1B	-0.86	-1.65	-1.43	coronin, actin binding protein, 1B
23603	CORO1C	-0.02	-1.41	-1.49	coronin, actin binding protein, 1C
7464	CORO2A	2.33	-0.32	-0.19	coronin, actin binding protein, 2A
51241	COX16	-1.29	-0.82	-1.41	COX16 cytochrome c oxidase assembly homolog (S. cerevisiae)
9377	COX5A	-0.62	-0.85	-1.34	cytochrome c oxidase subunit Va
9167	COX7A2L	1.02	0.6	0.42	cytochrome c oxidase subunit VIIa polypeptide 2 like
132864	CPEB2	-0.27	-1.07	-0.85	cytoplasmic polyadenylation element binding protein 2
57699	CPNE5	0.04	1.77	1.93	copine V
11052	CPSF6	-0.57	-0.92	-1.06	cleavage and polyadenylation specific factor 6, 68kDa
1378	CR1	0.93	0.86	1.08	complement component (3b/4b) receptor 1 (Knops blood group)
1396	CRIP1	-1.95	-2.04	-2.01	cysteine-rich protein 1 (intestinal)
10321	CRISP3	4.46	3.71	3.35	cysteine-rich secretory protein 3
none	CROP	-0.95	-1.23	-0.94	n/a
10491	CRTAP	-0.43	-0.76	-1.16	cartilage associated protein
64784	CRTC3	0.76	2.09	1.85	CREB regulated transcription coactivator 3
8531	CSDA	-2.66	-0.7	-0.48	cold shock domain protein A
1434	CSE1L	0.15	-1.18	-1.2	CSE1 chromosome segregation 1-like (yeast)
1435	CSF1	-1.73	-0.98	-0.72	colony stimulating factor 1 (macrophage)
1436	CSF1R	0.15	-1.26	-1.21	colony stimulating factor 1 receptor
55790	CSGALNACT1	-0.45	1.35	1.72	chondroitin sulfate N-acetylgalactosaminyltransferase 1
55454	CSGALNACT2	1.49	0.8	0.67	chondroitin sulfate N-acetylgalactosaminyltransferase 2
1465	CSRP1	2.17	-0.24	-0.64	cysteine and glycine-rich protein 1
8530	CST7	0.81	1.47	1.48	cystatin F (leukocystatin)
1475	CSTA	1.15	0.65	0.35	cystatin A (stefin A)
23283	CSTF2T	0.76	1.31	1.07	cleavage stimulation factor, 3' pre-RNA, subunit 2, 64kDa, tau variant
10664	CTCF	-0.29	-1.24	-1.01	CCCTC-binding factor (zinc finger protein)
51496	CTDSPL2	-1.12	-1.05	-0.98	CTD (carboxy-terminal domain, RNA polymerase II, polypeptide A) small phosphatase like 2
1506	CTRL	-1.88	0.12	0.06	chymotrypsin-like
1075	CTSC	-1.01	-0.69	-0.74	cathepsin C
1512	CTSH	4.32	4.75	4.5	cathepsin H
1521	CTSW	-2.79	-2.39	-2.73	cathepsin W
51596	CUTA	-0.62	-0.85	-1.3	cutA divalent cation tolerance homolog (E. coli)
1523	CUX1	0.92	1.19	1.3	cut-like homeobox 1
3627	CXCL10	0	3.38	2.44	chemokine (C-X-C motif) ligand 10
7852	CXCR4	-1.08	-1.52	-1.33	chemokine (C-X-C motif) receptor 4
none	CXorf52	-1.24	-1.68	-0.99	n/a
124637	CYB5D1	0.43	1.21	1.49	cytochrome b5 domain containing 1
1535	CYBA	1.06	0.97	0.81	cytochrome b-245, alpha polypeptide
1536	CYBB	1.75	1.83	1.83	cytochrome b-245, beta polypeptide
79901	CYBRD1	-0.83	-1.89	-1.19	cytochrome b reductase 1
1537	CYC1	1.02	0.65	0.01	cytochrome c-1
26999	CYFIP2	1.22	0.63	0.31	cytoplasmic FMR1 interacting protein 2
1545	CYP1B1	-0.35	0.85	1.24	cytochrome P450, family 1, subfamily B, polypeptide 1
1593	CYP27A1	-1.34	-0.38	-0.32	cytochrome P450, family 27, subfamily A, polypeptide 1
66002	CYP4F12	-0.15	-1.05	-0.81	cytochrome P450, family 4, subfamily F, polypeptide 12
10800	CYSLTR1	-0.1	-1.46	-1.38	cysteinyl leukotriene receptor 1
57105	CYSLTR2	-2.96	-2.98	-3.03	cysteinyl leukotriene receptor 2
27128	CYTH4	-1.44	0.24	0.24	cytohesin 4
23500	DAAM2	-1.21	-1.51	-0.95	dishevelled associated activator of morphogenesis 2
1601	DAB2	-1.05	-0.78	-0.93	disabled homolog 2, mitogen-responsive phosphoprotein (Drosophila)
1602	DACH1	0.38	0.9	1.52	dachshund homolog 1 (Drosophila)
1603	DAD1	-0.56	-0.93	-1.11	defender against cell death 1
1612	DAPK1	-0.56	-1.56	-2.01	death-associated protein kinase 1
23604	DAPK2	0.6	-1.11	-1.21	death-associated protein kinase 2
27071	DAPP1	0.29	1.2	1.21	dual adaptor of phosphotyrosine and 3-phosphoinositides
1615	DARS	1.78	0.23	-0.15	aspartyl-tRNA synthetase
28988	DBNL	1.02	0.74	0.79	drebrin-like
1628	DBP	1.03	-0.3	-0.32	D site of albumin promoter (albumin D-box) binding protein
79877	DCAKD	-0.28	-0.81	-1.07	dephospho-CoA kinase domain containing
1635	DCTD	-1.2	-1.06	-1.21	dCMP deaminase
10671	DCTN6	1.23	0.32	0.07	dynactin 6
123879	DCUN1D3	2.43	2.67	2.25	DCN1, defective in cullin neddylation 1, domain containing 3 (S. cerevisiae)
23564	DDAH2	0.32	1.36	1.4	dimethylarginine dimethylaminohydrolase 2
1642	DDB1	-0.42	-0.92	-1.1	damage-specific DNA binding protein 1, 127kDa
80821	DDHD1	-1.71	-0.36	-0.44	DDHD domain containing 1
23259	DDHD2	-1.01	-0.85	-0.96	DDHD domain containing 2
1649	DDIT3	-1.27	-0.94	-0.87	DNA-damage-inducible transcript 3
54541	DDIT4	2.37	1.45	0.72	DNA-damage-inducible transcript 4
11218	DDX20	-0.64	-1.05	-0.96	DEAD (Asp-Glu-Ala-Asp) box polypeptide 20
9188	DDX21	0.46	1.08	0.43	DEAD (Asp-Glu-Ala-Asp) box polypeptide 21
9416	DDX23	0.12	1.19	1.31	DEAD (Asp-Glu-Ala-Asp) box polypeptide 23
57062	DDX24	-0.71	-0.97	-1.24	DEAD (Asp-Glu-Ala-Asp) box polypeptide 24
55661	DDX27	0.22	-0.55	-1	DEAD (Asp-Glu-Ala-Asp) box polypeptide 27
55794	DDX28	-1.2	-1.01	-1.01	DEAD (Asp-Glu-Ala-Asp) box polypeptide 28
51202	DDX47	-1.39	-1.06	-1.15	DEAD (Asp-Glu-Ala-Asp) box polypeptide 47
23586	DDX58	0.19	1.29	1.28	DEAD (Asp-Glu-Ala-Asp) box polypeptide 58
55601	DDX60	-1.19	1.58	2.19	DEAD (Asp-Glu-Ala-Asp) box polypeptide 60
1669	DEFA4	-0.11	-1.47	-1.8	defensin, alpha 4, corticostatin
8560	DEGS1	1.92	1.14	0.96	degenerative spermatocyte homolog 1, lipid desaturase (Drosophila)
163486	DENND1B	1.21	0.46	0.34	DENN/MADD domain containing 1B
79961	DENND2D	0.76	1.36	1.17	DENN/MADD domain containing 2D
55667	DENND4C	-0.73	-1.2	-1.21	DENN/MADD domain containing 4C
9681	DEPDC5	-0.18	-1.08	-1.19	DEP domain containing 5
8527	DGKD	1.42	-0.48	-0.05	diacylglycerol kinase, delta 130kDa
1608	DGKG	2.05	-1.13	-1.43	diacylglycerol kinase, gamma 90kDa
1717	DHCR7	1.87	1.66	0.77	7-dehydrocholesterol reductase
115817	DHRS1	1.05	0.01	-0.5	dehydrogenase/reductase (SDR family) member 1
147015	DHRS13	0.2	1.37	1.42	dehydrogenase/reductase (SDR family) member 13
10170	DHRS9	-1.05	0.2	0.55	dehydrogenase/reductase (SDR family) member 9
9704	DHX34	-0.37	-1.02	-0.68	DEAH (Asp-Glu-Ala-His) box polypeptide 34
170506	DHX36	1.41	1	1.1	DEAH (Asp-Glu-Ala-His) box polypeptide 36
79132	DHX58	-0.52	0.96	1.01	DEXH (Asp-Glu-X-His) box polypeptide 58
1730	DIAPH2	1.04	1.32	1.45	diaphanous homolog 2 (Drosophila)
23405	DICER1	-0.89	-1.24	-0.7	dicer 1, ribonuclease type III
27185	DISC1	-0.5	0.58	1.54	disrupted in schizophrenia 1
9940	DLEC1	0.47	1.09	0.78	deleted in lung and esophageal cancer 1
8847	DLEU2	-0.71	-1.06	-0.85	deleted in lymphocytic leukemia 2 (non-protein coding)
1657	DMXL1	1.32	0.71	0.61	Dmx-like 1
23312	DMXL2	-0.14	1.33	1.08	Dmx-like 2
3301	DNAJA1	1.06	0.92	0.7	DnaJ (Hsp40) homolog, subfamily A, member 1
25822	DNAJB5	-1.34	-0.35	-0.89	DnaJ (Hsp40) homolog, subfamily B, member 5
548645	DNAJC25	0.15	1.27	1.02	DnaJ (Hsp40) homolog, subfamily C , member 25
23234	DNAJC9	-1.67	-1.76	-1.53	DnaJ (Hsp40) homolog, subfamily C, member 9
1777	DNASE2	-2.31	-2.33	-2.27	deoxyribonuclease II, lysosomal
30836	DNTTIP2	0.73	1.23	0.46	deoxynucleotidyltransferase, terminal, interacting protein 2
55619	DOCK10	-1.47	0.67	1.41	dedicator of cytokinesis 10
9732	DOCK4	-1.52	1.15	2.2	dedicator of cytokinesis 4
80005	DOCK5	-0.47	-1.3	-1.02	dedicator of cytokinesis 5
9046	DOK2	-0.75	-0.98	-1.02	docking protein 2, 56kDa
9980	DOPEY2	0.97	-0.95	-1.28	dopey family member 2
84444	DOT1L	1.46	1.72	0.9	DOT1-like, histone H3 methyltransferase (S. cerevisiae)
1798	DPAGT1	-0.95	-0.84	-1.12	dolichyl-phosphate (UDP-N-acetylglucosamine) N-acetylglucosaminephosphotransferase 1 (GlcNAc-1-P transferase)
64174	DPEP2	-1.15	-1.97	-2.24	dipeptidase 2
64180	DPEP3	-1.39	-2.39	-2.66	dipeptidase 3
1803	DPP4	-1.67	-1.33	-1.38	dipeptidyl-peptidase 4
29952	DPP7	-1.09	-0.83	-1.08	dipeptidyl-peptidase 7
84661	DPY30	0.15	-1.81	-1.58	dpy-30 homolog (C. elegans)
1806	DPYD	0.81	0.89	1.06	dihydropyrimidine dehydrogenase
none	DRAM	0.49	1.06	0.73	n/a
1824	DSC2	-2.43	-0.66	-0.24	desmocollin 2
29940	DSE	1.17	1.68	1.56	dermatan sulfate epimerase
79980	DSN1	-0.49	-1.29	-1.26	DSN1, MIND kinetochore complex component, homolog (S. cerevisiae)
84062	DTNBP1	-0.47	1.43	1.36	dystrobrevin binding protein 1
151636	DTX3L	-0.51	1.1	1.16	deltex 3-like (Drosophila)
54920	DUS2L	0.64	-1.54	-1.06	dihydrouridine synthase 2-like, SMM1 homolog (S. cerevisiae)
51207	DUSP13	1.5	0.95	0.73	dual specificity phosphatase 13
1844	DUSP2	1.71	0.08	-0.14	dual specificity phosphatase 2
1845	DUSP3	-0.32	1.85	1.7	dual specificity phosphatase 3
1847	DUSP5	1.44	2.54	2.01	dual specificity phosphatase 5
1849	DUSP7	-2.33	-2.82	-2.58	dual specificity phosphatase 7
1778	DYNC1H1	-0.29	-1.31	-1.03	dynein, cytoplasmic 1, heavy chain 1
51143	DYNC1LI1	-0.52	-1.39	-1.02	dynein, cytoplasmic 1, light intermediate chain 1
8655	DYNLL1	-0.78	-1.38	-1.07	dynein, light chain, LC8-type 1
140735	DYNLL2	-0.64	-1.17	-1.11	dynein, light chain, LC8-type 2
6990	DYNLT3	3.37	2.54	2.15	dynein, light chain, Tctex-type 3
8445	DYRK2	-1.54	-1.65	-1.82	dual-specificity tyrosine-(Y)-phosphorylation regulated kinase 2
8291	DYSF	0.91	0.84	1	dysferlin, limb girdle muscular dystrophy 2B (autosomal recessive)
10682	EBP	-1.09	-0.89	-1.05	emopamil binding protein (sterol isomerase)
1891	ECH1	-0.14	-1.35	-1.89	enoyl CoA hydratase 1, peroxisomal
55862	ECHDC1	1.37	0.12	0.35	enoyl CoA hydratase domain containing 1
79746	ECHDC3	1.74	0.92	0.66	enoyl CoA hydratase domain containing 3
none	ECOP	0.08	1.42	1.35	n/a
1894	ECT2	-0.21	1.54	1.55	epithelial cell transforming sequence 2 oncogene
1906	EDN1	1.54	0.62	0.38	endothelin 1
1938	EEF2	-0.98	-1.1	-1.48	eukaryotic translation elongation factor 2
80820	EEPD1	0	-1.56	-1.89	endonuclease/exonuclease/phosphatase family domain containing 1
84766	EFCAB4B	2.18	-0.23	-0.24	EF-hand calcium binding domain 4B
9343	EFTUD2	-0.7	-1.53	-1.72	elongation factor Tu GTP binding domain containing 2
1958	EGR1	0.3	2.06	2.44	early growth response 1
1959	EGR2	0.3	1.51	1.02	early growth response 2
1960	EGR3	1.55	0.92	0.97	early growth response 3
10938	EHD1	1.59	1.25	0.89	EH-domain containing 1
30844	EHD4	1.67	0.62	-0.03	EH-domain containing 4
9538	EI24	-0.85	-0.95	-1.18	etoposide induced 2.4 mRNA
493861	EID3	-1.17	-0.36	-0.12	EP300 interacting inhibitor of differentiation 3
1964	EIF1AX	-1.35	-1.61	-1.94	eukaryotic translation initiation factor 1A, X-linked
9086	EIF1AY	-1.05	-1.4	-1.17	eukaryotic translation initiation factor 1A, Y-linked
5610	EIF2AK2	1.81	1.88	1.93	eukaryotic translation initiation factor 2-alpha kinase 2
1967	EIF2B1	0.17	-0.71	-1.04	eukaryotic translation initiation factor 2B, subunit 1 alpha, 26kDa
26523	EIF2C1	-0.48	-1.38	-1.06	eukaryotic translation initiation factor 2C, 1
3646	EIF3E	-0.88	-0.74	-1.05	eukaryotic translation initiation factor 3, subunit E
none	EIF3EIP	-1.28	-1.34	-1.75	n/a
8666	EIF3G	-0.74	-1.02	-1.24	eukaryotic translation initiation factor 3, subunit G
8668	EIF3I	0.08	1.01	0.42	eukaryotic translation initiation factor 3, subunit I
8669	EIF3J	-1.12	-1.19	-1.24	eukaryotic translation initiation factor 3, subunit J
10480	EIF3M	-1.27	-2.17	-2.23	eukaryotic translation initiation factor 3, subunit M
56478	EIF4ENIF1	-0.34	-1.16	-1.09	eukaryotic translation initiation factor 4E nuclear import factor 1
1994	ELAVL1	-0.53	-1.14	-1.21	ELAV (embryonic lethal, abnormal vision, Drosophila)-like 1 (Hu antigen R)
2004	ELK3	-1.41	-1.33	-1.31	ELK3, ETS-domain protein (SRF accessory protein 2)
22936	ELL2	1.63	0.62	0.42	elongation factor, RNA polymerase II, 2
63916	ELMO2	0.64	1.4	1.31	engulfment and cell motility 2
133418	EMB	2.13	1.32	1.15	embigin
2010	EMD	-0.39	-0.77	-1.15	emerin
27436	EML4	0.71	0.97	1.01	echinoderm microtubule associated protein like 4
2015	EMR1	1.36	2.94	2.84	egf-like module containing, mucin-like, hormone receptor-like 1
30817	EMR2	-3.24	-1.24	-0.93	egf-like module containing, mucin-like, hormone receptor-like 2
5168	ENPP2	-0.13	1	1.25	ectonucleotide pyrophosphatase/phosphodiesterase 2
57089	ENTPD7	-0.48	3.05	3.17	ectonucleoside triphosphate diphosphohydrolase 7
57634	EP400	-0.29	-1.4	-1.51	E1A binding protein p400
2034	EPAS1	-0.21	1.4	1.47	endothelial PAS domain protein 1
2035	EPB41	-0.28	-1.17	-1.67	erythrocyte membrane protein band 4.1 (elliptocytosis 1, RH-linked)
57669	EPB41L5	1.36	0.32	0.15	erythrocyte membrane protein band 4.1 like 5
2043	EPHA4	1.35	-0.38	-0.36	EPH receptor A4
2047	EPHB1	-2.12	-2.03	-2.09	EPH receptor B1
2050	EPHB4	1.16	-0.08	-0.02	EPH receptor B4
58513	EPS15L1	-0.64	-1.79	-1.88	epidermal growth factor receptor pathway substrate 15-like 1
94240	EPSTI1	-1.25	1.47	2.07	epithelial stromal interaction 1 (breast)
26284	ERAL1	-0.37	1.48	0.97	Era G-protein-like 1 (E. coli)
2067	ERCC1	-1.3	-1.21	-1.26	excision repair cross-complementing rodent repair deficiency, complementation group 1 (includes overlapping antisense sequence)
2074	ERCC6	-0.3	-1.41	-1.07	excision repair cross-complementing rodent repair deficiency, complementation group 6
2069	EREG	1.84	0.45	0.38	epiregulin
2077	ERF	-0.94	-1.25	-1.17	Ets2 repressor factor
2079	ERH	-1.01	-1.19	-1.35	enhancer of rudimentary homolog (Drosophila)
10613	ERLIN1	1.06	2.07	2.11	ER lipid raft associated 1
2081	ERN1	-1.81	-1.23	-0.93	endoplasmic reticulum to nucleus signaling 1
121506	ERP27	-1.12	-1.5	-1.41	endoplasmic reticulum protein 27
2086	ERV3	-0.98	-1.49	-1.11	endogenous retroviral sequence 3
2110	ETFDH	1.33	0.66	0.62	electron-transferring-flavoprotein dehydrogenase
2114	ETS2	2.04	1.97	1.5	v-ets erythroblastosis virus E26 oncogene homolog 2 (avian)
51513	ETV7	-0.51	1.14	1.58	ets variant 7
2123	EVI2A	-1.27	-1.97	-1.31	ecotropic viral integration site 2A
51466	EVL	-1.12	-1.18	-1.4	Enah/Vasp-like
55770	EXOC2	1.22	0.11	-0.07	exocyst complex component 2
54536	EXOC6	0.5	0.55	1.14	exocyst complex component 6
23404	EXOSC2	-1.33	-1.14	-1.26	exosome component 2
54512	EXOSC4	2.45	2.32	1.61	exosome component 4
2131	EXT1	0.77	1.95	2.11	exostosin 1
2146	EZH2	0.15	1.24	0.92	enhancer of zeste homolog 2 (Drosophila)
2162	F13A1	-2.42	-2.27	-2.41	coagulation factor XIII, A1 polypeptide
2150	F2RL1	-2.09	-1.2	-0.64	coagulation factor II (thrombin) receptor-like 1
2153	F5	1.86	1.66	1.83	coagulation factor V (proaccelerin, labile factor)
9415	FADS2	-0.21	-1.14	-1.36	fatty acid desaturase 2
9214	FAIM3	-2.87	-3.17	-3.75	Fas apoptotic inhibitory molecule 3
399665	FAM102A	-1.62	-1.71	-2.05	family with sequence similarity 102, member A
90362	FAM110B	1.57	2.05	1.17	family with sequence similarity 110, member B
150864	FAM117B	0.84	-2.31	-2.12	family with sequence similarity 117, member B
89853	FAM125B	1.51	0.78	0.4	family with sequence similarity 125, member B
285172	FAM126B	0.09	0.91	1.08	family with sequence similarity 126, member B
8933	FAM127A	1.33	0.57	-0.97	family with sequence similarity 127, member A
79137	FAM134A	0.23	-1.05	-0.77	family with sequence similarity 134, member A
84067	FAM160A2	1.17	0.58	0.7	family with sequence similarity 160, member A2
83989	FAM172A	1.13	0.93	1.19	family with sequence similarity 172, member A
345757	FAM174A	-1.39	-1.76	-1.31	family with sequence similarity 174, member A
84142	FAM175A	-0.4	-0.92	-1.04	family with sequence similarity 175, member A
283635	FAM177A1	1.7	1.22	1	family with sequence similarity 177, member A1
338811	FAM19A2	-0.58	-0.94	-1.59	family with sequence similarity 19 (chemokine (C-C motif)-like), member A2
none	FAM33A	-0.58	-0.95	-1.01	n/a
116228	FAM36A	-0.36	-1.9	-2.31	family with sequence similarity 36, member A
9780	FAM38A	-1	-0.92	-1.17	family with sequence similarity 38, member A
131583	FAM43A	-0.82	-1.04	-1.13	family with sequence similarity 43, member A
54855	FAM46C	-1.06	-0.91	-0.68	family with sequence similarity 46, member C
9679	FAM53B	-0.8	-1.86	-2.01	family with sequence similarity 53, member B
56181	FAM54B	-0.03	-1.13	-1.03	family with sequence similarity 54, member B
91775	FAM55C	2.57	0.38	0.68	family with sequence similarity 55, member C
none	FAM62A	-1.77	-2.69	-2.93	n/a
none	FAM62B	-0.74	-1.13	-1.53	n/a
54629	FAM63B	1.14	-0.86	-0.44	family with sequence similarity 63, member B
286336	FAM78A	-1.01	-2.48	-2.38	family with sequence similarity 78, member A
84188	FAR1	1.15	0.2	0.3	fatty acyl CoA reductase 1
55711	FAR2	-1.05	-1.43	-1.46	fatty acyl CoA reductase 2
2091	FBL	-2.17	-1.65	-1.99	fibrillarin
84961	FBXL20	-0.16	-1.5	-0.97	F-box and leucine-rich repeat protein 20
26235	FBXL4	0.09	-1.14	-0.76	F-box and leucine-rich repeat protein 4
162517	FBXO39	0.04	1.12	1.03	F-box protein 39
26270	FBXO6	0.98	1.79	1.8	F-box protein 6
26268	FBXO9	0.68	1.3	1.36	F-box protein 9
26190	FBXW2	1.87	1.13	0.83	F-box and WD repeat domain containing 2
2204	FCAR	2.41	1.9	1.76	Fc fragment of IgA, receptor for
2207	FCER1G	1.24	1.39	1.31	Fc fragment of IgE, high affinity I, receptor for; gamma polypeptide
2209	FCGR1A	-1.56	2.34	2.89	Fc fragment of IgG, high affinity Ia, receptor (CD64)
2213	FCGR2B	-1.45	-1.26	-1.05	Fc fragment of IgG, low affinity IIb, receptor (CD32)
23149	FCHO1	-0.22	-2.08	-2.03	FCH domain only 1
2219	FCN1	1.4	1.12	0.91	ficolin (collagen/fibrinogen domain containing) 1
115350	FCRL1	4.03	3.01	2.67	Fc receptor-like 1
343413	FCRL6	-1	-0.64	-0.59	Fc receptor-like 6
56929	FEM1C	0.77	0.9	1.08	fem-1 homolog c (C. elegans)
83706	FERMT3	1.03	1.26	0.98	fermitin family member 3
2242	FES	0.55	1.14	0.98	feline sarcoma oncogene
2867	FFAR2	0.81	1.54	1.5	free fatty acid receptor 2
2865	FFAR3	0.53	1.82	1.59	free fatty acid receptor 3
121512	FGD4	1.69	1.69	1.81	FYVE, RhoGEF and PH domain containing 4
83888	FGFBP2	-1	-0.89	-0.93	fibroblast growth factor binding protein 2
11116	FGFR1OP	-1.34	-1.19	-1.07	FGFR1 oncogene partner
10875	FGL2	-0.39	-1.36	-0.77	fibrinogen-like 2
2275	FHL3	-0.08	-1.95	-1.72	four and a half LIM domains 3
2289	FKBP5	0.59	2.02	2.52	FK506 binding protein 5
201163	FLCN	-0.39	-1.12	-1.09	folliculin
none	FLJ10213	1.66	1.57	1.49	n/a
none	FLJ10357	-1.48	-0.53	-0.31	n/a
none	FLJ14213	-0.43	1.34	1.24	n/a
none	FLJ20323	1.86	0.43	0.25	n/a
none	FLJ20489	-0.8	-1.24	-0.91	n/a
none	FLJ21438	1.26	0.06	-0.14	n/a
none	FLJ22662	1.08	0.65	0.38	n/a
none	FLJ23185	-1.04	-1.08	-1.05	n/a
none	FLJ23356	-0.58	-1.23	-0.91	n/a
none	FLJ31222	1.91	0.86	0.46	n/a
none	FLJ34047	0.59	1.85	2.17	n/a
168455	FLJ36031	0.57	1.36	1.23	hypothetical protein FLJ36031
none	FLJ40125	-0.01	1.2	1.32	n/a
none	FLJ42957	-2.21	-1.65	-1.36	n/a
none	FLJ43692	0.11	1.12	0.6	n/a
10211	FLOT1	0.96	1.6	1.52	flotillin 1
2319	FLOT2	0.53	1.04	1.14	flotillin 2
2323	FLT3LG	-1.79	-1.62	-1.63	fms-related tyrosine kinase 3 ligand
55640	FLVCR2	-0.24	1.57	1.73	feline leukemia virus subgroup C cellular receptor family, member 2
114984	FLYWCH2	1.04	0.32	0.11	FLYWCH family member 2
91010	FMNL3	0.19	2.51	1.62	formin-like 3
23360	FNBP4	-1.12	-1.79	-1.89	formin binding protein 4
22862	FNDC3A	1.71	1.96	1.73	fibronectin type III domain containing 3A
64778	FNDC3B	-0.51	1.23	1.29	fibronectin type III domain containing 3B
2339	FNTA	1.82	0.38	0.78	farnesyltransferase, CAAX box, alpha
2342	FNTB	0.46	-1.06	-0.35	farnesyltransferase, CAAX box, beta
2352	FOLR3	1.28	0.48	0.83	folate receptor 3 (gamma)
8061	FOSL1	2.22	0.69	0.32	FOS-like antigen 1
55810	FOXJ2	-0.27	-1.22	-1.41	forkhead box J2
3607	FOXK2	0.35	-0.98	-1.17	forkhead box K2
1112	FOXN3	-0.36	-1.41	-2.16	forkhead box N3
8790	FPGT	1.11	0.09	0.58	fucose-1-phosphate guanylyltransferase
10023	FRAT1	-1.6	-1.02	-0.46	frequently rearranged in advanced T-cell lymphomas
23401	FRAT2	-1.32	-0.82	-0.17	frequently rearranged in advanced T-cell lymphomas 2
10129	FRY	-0.23	-1.8	-1.65	furry homolog (Drosophila)
6624	FSCN1	0.61	1.44	0.37	fascin homolog 1, actin-bundling protein (Strongylocentrotus purpuratus)
79068	FTO	-1.93	-1.68	-2.21	fat mass and obesity associated
23070	FTSJD2	-0.26	1.52	1.76	FtsJ methyltransferase domain containing 2
139341	FUNDC1	-1.42	-0.89	-0.64	FUN14 domain containing 1
2526	FUT4	1.41	0.8	0.48	fucosyltransferase 4 (alpha (1,3) fucosyltransferase, myeloid-specific)
2529	FUT7	1.21	1.28	1.84	fucosyltransferase 7 (alpha (1,3) fucosyltransferase)
80199	FUZ	-1.46	-1.34	-1.17	fuzzy homolog (Drosophila)
2534	FYN	-2.36	-1.82	-2.18	FYN oncogene related to SRC, FGR, YES
50486	G0S2	1.02	0.56	0.58	G0/G1switch 2
10146	G3BP1	-0.84	-1.47	-1.39	GTPase activating protein (SH3 domain) binding protein 1
2549	GAB1	-0.99	-1.64	-1	GRB2-associated binding protein 1
2550	GABBR1	-0.54	2.23	1.84	gamma-aminobutyric acid (GABA) B receptor, 1
1647	GADD45A	1.23	1.66	1.43	growth arrest and DNA-damage-inducible, alpha
4616	GADD45B	1.39	1.7	1.22	growth arrest and DNA-damage-inducible, beta
2581	GALC	0.62	1.63	1.33	galactosylceramidase
130589	GALM	1.66	-1.04	-0.48	galactose mutarotase (aldose 1-epimerase)
2588	GALNS	1.11	0.33	0.05	galactosamine (N-acetyl)-6-sulfate sulfatase
2589	GALNT1	0.92	1.43	1.31	UDP-N-acetyl-alpha-D-galactosamine:polypeptide N-acetylgalactosaminyltransferase 1 (GalNAc-T1)
2590	GALNT2	0.8	1.01	1.61	UDP-N-acetyl-alpha-D-galactosamine:polypeptide N-acetylgalactosaminyltransferase 2 (GalNAc-T2)
8693	GALNT4	0.03	0.81	1.31	UDP-N-acetyl-alpha-D-galactosamine:polypeptide N-acetylgalactosaminyltransferase 4 (GalNAc-T4)
51809	GALNT7	1.18	0.4	0.38	UDP-N-acetyl-alpha-D-galactosamine:polypeptide N-acetylgalactosaminyltransferase 7 (GalNAc-T7)
2592	GALT	-0.18	-0.92	-1.02	galactose-1-phosphate uridylyltransferase
none	GARNL4	0.22	-1.17	-1.07	n/a
8522	GAS7	-1.26	2.29	2.27	growth arrest-specific 7
2625	GATA3	-1.25	-0.99	-1.07	GATA binding protein 3
2629	GBA	1.14	0.1	0.13	glucosidase, beta, acid
2632	GBE1	1.77	1.15	1.15	glucan (1,4-alpha-), branching enzyme 1
26301	GBGT1	0.6	0.93	1.32	globoside alpha-1,3-N-acetylgalactosaminyltransferase 1
2633	GBP1	0.41	2.52	2.47	guanylate binding protein 1, interferon-inducible, 67kDa
2635	GBP3	-0.08	2.05	2.13	guanylate binding protein 3
115361	GBP4	-2.58	1.59	1.97	guanylate binding protein 4
115362	GBP5	-2.02	0.96	1.23	guanylate binding protein 5
2643	GCH1	3.47	4.25	3.74	GTP cyclohydrolase 1
2730	GCLM	2.31	1.38	1.92	glutamate-cysteine ligase, modifier subunit
8521	GCM1	-1.49	-1.65	-1.57	glial cells missing homolog 1 (Drosophila)
2650	GCNT1	2.61	0.08	-0.09	glucosaminyl (N-acetyl) transferase 1, core 2
8328	GFI1B	-1.04	-1.1	-1.05	growth factor independent 1B transcription repressor
81577	GFOD2	1.25	0.09	0.35	glucose-fructose oxidoreductase domain containing 2
23062	GGA2	-1.32	-1.11	-1.36	golgi-associated, gamma adaptin ear containing, ARF binding protein 2
2678	GGT1	1.01	1.21	1	gamma-glutamyltransferase 1
2687	GGT5	-0.4	0.83	1.2	gamma-glutamyltransferase 5
26157	GIMAP2	-2.5	-1.19	0.02	GTPase, IMAP family member 2
55303	GIMAP4	-1.15	-0.23	0.3	GTPase, IMAP family member 4
55340	GIMAP5	-2	-1.41	-1.71	GTPase, IMAP family member 5
168537	GIMAP7	-1.38	-1.01	-1.28	GTPase, IMAP family member 7
84296	GINS4	1.22	1.11	0.93	GINS complex subunit 4 (Sld5 homolog)
10804	GJB6	3.37	1.85	0.82	gap junction protein, beta 6, 30kDa
2710	GK	-0.93	1.27	1.16	glycerol kinase
2713	GK3P	-0.1	1.6	1.85	glycerol kinase 3 pseudogene
256356	GK5	2.05	1.59	1.26	glycerol kinase 5 (putative)
2720	GLB1	-0.12	-0.99	-1.07	galactosidase, beta 1
113263	GLCCI1	1.07	0.44	0.35	glucocorticoid induced transcript 1
2739	GLO1	-0.78	-1.06	-1.28	glyoxalase I
2745	GLRX	1.57	1.64	1.31	glutaredoxin (thioltransferase)
55830	GLT8D1	-0.65	-1.57	-1.43	glycosyltransferase 8 domain containing 1
29997	GLTSCR2	-0.95	-0.74	-1.18	glioma tumor suppressor candidate region gene 2
64395	GMCL1	0.24	-0.99	-1.03	germ cell-less homolog 1 (Drosophila)
2769	GNA15	0.9	2.24	1.72	guanine nucleotide binding protein (G protein), alpha 15 (Gq class)
10399	GNB2L1	-0.55	-0.78	-1.11	guanine nucleotide binding protein (G protein), beta polypeptide 2-like 1
10578	GNLY	-2.6	-2.29	-2.45	granulysin
440270	GOLGA8B	-1.43	-1.46	-1.56	golgin A8 family, member B
2811	GP1BA	-1.23	-0.93	-1	glycoprotein Ib (platelet), alpha polypeptide
8733	GPAA1	1.37	0.92	0.71	glycosylphosphatidylinositol anchor attachment protein 1 homolog (yeast)
2820	GPD2	1.76	-0.52	0.14	glycerol-3-phosphate dehydrogenase 2 (mitochondrial)
2821	GPI	-0.43	-0.86	-1.42	glucose-6-phosphate isomerase
56927	GPR108	0.36	1	0.73	G protein-coupled receptor 108
338442	GPR109A	0.5	1.46	1.29	G protein-coupled receptor 109A
8843	GPR109B	0.61	1.51	1.38	G protein-coupled receptor 109B
221188	GPR114	-1.72	-1.89	-1.98	G protein-coupled receptor 114
29933	GPR132	2.54	1.72	1.38	G protein-coupled receptor 132
7107	GPR137B	-2.12	-2.07	-2.25	G protein-coupled receptor 137B
353345	GPR141	3.09	3.54	3.54	G protein-coupled receptor 141
151556	GPR155	-1.55	0.08	0.61	G protein-coupled receptor 155
26996	GPR160	2.23	1.11	0.73	G protein-coupled receptor 160
27239	GPR162	-3.52	-3	-3.03	G protein-coupled receptor 162
29909	GPR171	-1.15	-0.32	-0.43	G protein-coupled receptor 171
84636	GPR174	-3.55	-3.29	-4	G protein-coupled receptor 174
none	GPR177	-1.22	-2.21	-1.96	n/a
1880	GPR183	-2.41	-2.09	-2.4	G protein-coupled receptor 183
2842	GPR19	-1.3	-1.36	-1.18	G protein-coupled receptor 19
2857	GPR34	-1.46	-1.48	-1.54	G protein-coupled receptor 34
11251	GPR44	-2.44	-2.65	-2.61	G protein-coupled receptor 44
8477	GPR65	0.84	1.26	1.02	G protein-coupled receptor 65
27202	GPR77	-0.77	-1.36	-1.16	G protein-coupled receptor 77
27197	GPR82	-1.11	-0.97	-0.95	G protein-coupled receptor 82
53831	GPR84	6.8	6.13	5.25	G protein-coupled receptor 84
none	GPSN2	-0.12	-0.72	-1.58	n/a
2878	GPX3	0.28	-0.62	-1.09	glutathione peroxidase 3 (plasma)
2879	GPX4	-0.69	-0.73	-1.02	glutathione peroxidase 4 (phospholipid hydroperoxidase)
57655	GRAMD1A	1.12	1.69	1.55	GRAM domain containing 1A
54762	GRAMD1C	-3.23	-3.66	-3.38	GRAM domain containing 1C
23151	GRAMD4	1.36	0.45	0.15	GRAM domain containing 4
9402	GRAP2	-2	-1.75	-2.01	GRB2-related adaptor protein 2
2907	GRINA	1.68	2.34	2.27	glutamate receptor, ionotropic, N-methyl D-aspartate-associated protein 1 (glutamate binding)
80273	GRPEL1	1.22	1.15	0.52	GrpE-like 1, mitochondrial (E. coli)
55876	GSDMB	-0.8	-1.24	-1.16	gasdermin B
79792	GSDMD	0.18	1.03	0.93	gasdermin D
2935	GSPT1	-0.86	-0.99	-1.26	G1 to S phase transition 1
2936	GSR	1.03	-1.04	-1.5	glutathione reductase
2944	GSTM1	-1.29	-1.03	-1.44	glutathione S-transferase mu 1
2948	GSTM4	-2.55	-3.04	-3.32	glutathione S-transferase mu 4
2950	GSTP1	-1.64	-1.35	-1.65	glutathione S-transferase pi 1
79712	GTDC1	0.65	1.22	1.44	glycosyltransferase-like domain containing 1
2971	GTF3A	-0.26	-0.86	-1	general transcription factor IIIA
9567	GTPBP1	0.76	1.29	1.17	GTP binding protein 1
54676	GTPBP2	0.64	1.66	1.39	GTP binding protein 2
2992	GYG1	2.93	4.13	4.01	glycogenin 1
2997	GYS1	2.07	1.25	0.78	glycogen synthase 1 (muscle)
3001	GZMA	-1.06	-0.76	-0.95	granzyme A (granzyme 1, cytotoxic T-lymphocyte-associated serine esterase 3)
3003	GZMK	-3.19	-2.86	-3.08	granzyme K (granzyme 3; tryptase II)
9563	H6PD	2	1.6	2.09	hexose-6-phosphate dehydrogenase (glucose 1-dehydrogenase)
3029	HAGH	-0.42	-1.55	-1.48	hydroxyacylglutathione hydrolase
57817	HAMP	-0.12	2.06	0.56	hepcidin antimicrobial peptide
3043	HBB	-1.81	-1.68	-1.33	hemoglobin, beta
1839	HBEGF	0.49	1.79	0.83	heparin-binding EGF-like growth factor
253018	HCG27	-1.21	-0.6	-0.48	HLA complex group 27
10870	HCST	1.49	1.04	0.7	hematopoietic cell signal transducer
3065	HDAC1	-0.03	-0.98	-1.07	histone deacetylase 1
8841	HDAC3	0.17	-1.11	-1.17	histone deacetylase 3
9759	HDAC4	0.64	0.87	1.56	histone deacetylase 4
10014	HDAC5	-0.96	-1.06	-0.7	histone deacetylase 5
3068	HDGF	0.64	1.4	1.07	hepatoma-derived growth factor
84064	HDHD2	1.13	0.88	0.81	haloacid dehalogenase-like hydrolase domain containing 2
25938	HEATR5A	-0.19	-1.64	-0.99	HEAT repeat containing 5A
50865	HEBP1	-0.54	-0.91	-1.14	heme binding protein 1
57493	HEG1	-1.25	-1	-1.16	HEG homolog 1 (zebrafish)
92797	HELB	2.21	3.15	3.02	helicase (DNA) B
8925	HERC1	-0.02	-1.36	-0.81	hect (homologous to the E6-AP (UBE3A) carboxyl terminus) domain and RCC1 (CHC1)-like domain (RLD) 1
51191	HERC5	-1.88	1.62	1.69	hect domain and RLD 5
3074	HEXB	-0.12	-1.1	-1.62	hexosaminidase B (beta polypeptide)
3082	HGF	2.39	4.43	5.04	hepatocyte growth factor (hepapoietin A; scatter factor)
138050	HGSNAT	1.01	-0.31	-1.23	heparan-alpha-glucosaminide N-acetyltransferase
84641	HIATL1	1.92	0.7	0.93	hippocampus abundant transcript-like 1
55662	HIF1AN	0.64	0.65	1	hypoxia inducible factor 1, alpha subunit inhibitor
192286	HIGD2A	-0.87	-0.95	-1.66	HIG1 hypoxia inducible domain family, member 2A
3092	HIP1	1.23	1.54	1.46	huntingtin interacting protein 1
28996	HIPK2	1.77	0.8	0.86	homeodomain interacting protein kinase 2
7290	HIRA	0.85	-1.43	-0.9	HIR histone cell cycle regulation defective homolog A (S. cerevisiae)
3006	HIST1H1C	-1	-1.48	-1.31	histone cluster 1, H1c
3008	HIST1H1E	-1.01	-0.8	-0.74	histone cluster 1, H1e
3012	HIST1H2AE	-1.52	-1.05	-0.83	histone cluster 1, H2ae
8330	HIST1H2AK	-1.08	-0.07	-0.01	histone cluster 1, H2ak
8347	HIST1H2BC	-1.25	-0.72	-0.95	histone cluster 1, H2bc
8343	HIST1H2BF	-1.43	-0.96	-0.83	histone cluster 1, H2bf
8350	HIST1H3A	-1.68	-0.99	-0.9	histone cluster 1, H3a
8353	HIST1H3E	0.34	0.45	1.09	histone cluster 1, H3e
8357	HIST1H3H	-1.48	-1.51	-1.44	histone cluster 1, H3h
8354	HIST1H3I	-1.92	-1.71	-1.81	histone cluster 1, H3i
8366	HIST1H4B	-1.18	-0.42	0.27	histone cluster 1, H4b
8364	HIST1H4C	-2.44	-1.06	-0.71	histone cluster 1, H4c
8360	HIST1H4D	-1.1	-1.09	-0.77	histone cluster 1, H4d
8367	HIST1H4E	-1.76	-0.54	-0.61	histone cluster 1, H4e
317772	HIST2H2AB	-1.06	-0.79	-0.44	histone cluster 2, H2ab
440689	HIST2H2BF	-1.08	-0.7	-0.21	histone cluster 2, H2bf
121504	HIST4H4	-1.65	-1.06	-0.82	histone cluster 4, H4
3096	HIVEP1	0.51	1.6	1.16	human immunodeficiency virus type I enhancer binding protein 1
3097	HIVEP2	-1.04	2.31	2.11	human immunodeficiency virus type I enhancer binding protein 2
3098	HK1	1.14	1.21	1.31	hexokinase 1
3099	HK2	1.56	0.24	0.63	hexokinase 2
3101	HK3	3.2	2.72	3	hexokinase 3 (white cell)
3108	HLA-DMA	-1.47	-1	-0.9	major histocompatibility complex, class II, DM alpha
3109	HLA-DMB	-1.56	-1.05	-0.91	major histocompatibility complex, class II, DM beta
3113	HLA-DPA1	-3.35	-2.41	-2.63	major histocompatibility complex, class II, DP alpha 1
3115	HLA-DPB1	-3.17	-2.21	-2.79	major histocompatibility complex, class II, DP beta 1
3117	HLA-DQA1	-1.36	-0.28	-1.11	major histocompatibility complex, class II, DQ alpha 1
3122	HLA-DRA	-2.17	-0.51	-0.38	major histocompatibility complex, class II, DR alpha
3123	HLA-DRB1	-1.61	-1.04	-0.1	major histocompatibility complex, class II, DR beta 1
3142	HLX	0.38	1.6	0.88	H2.0-like homeobox
3148	HMGB2	2.72	1.03	0.68	high-mobility group box 2
3162	HMOX1	-1.83	-1.62	-1.51	heme oxygenase (decycling) 1
3163	HMOX2	-0.14	-1.89	-1.59	heme oxygenase (decycling) 2
3198	HOXA1	-1.33	-0.59	-0.63	homeobox A1
3240	HP	2.48	3.9	4.22	haptoglobin
3248	HPGD	-0.46	1.77	2.4	hydroxyprostaglandin dehydrogenase 15-(NAD)
3250	HPR	1.93	2.97	3.08	haptoglobin-related protein
11234	HPS5	0.21	1.05	0.53	Hermansky-Pudlak syndrome 5
10855	HPSE	-0.53	-1.26	-0.76	heparanase
none	HRB	1.45	1.32	1.35	n/a
3274	HRH2	-1.75	1.13	1.24	histamine receptor H2
59340	HRH4	-1.53	-1.56	-1.89	histamine receptor H4
9653	HS2ST1	-0.95	0.23	1.16	heparan sulfate 2-O-sulfotransferase 1
9953	HS3ST3B1	2.85	1.95	1.7	heparan sulfate (glucosamine) 3-O-sulfotransferase 3B1
51144	HSD17B12	2.08	1	0.65	hydroxysteroid (17-beta) dehydrogenase 12
158160	HSD17B7P2	-0.73	-1.17	-0.41	hydroxysteroid (17-beta) dehydrogenase 7 pseudogene 2
3320	HSP90AA1	-0.41	1.32	0.99	heat shock protein 90kDa alpha (cytosolic), class A member 1
7184	HSP90B1	-1.55	-0.28	-0.6	heat shock protein 90kDa beta (Grp94), member 1
3304	HSPA1B	1.4	1.93	1.96	heat shock 70kDa protein 1B
3305	HSPA1L	1.22	0.89	0.81	heat shock 70kDa protein 1-like
3310	HSPA6	-1.51	0.27	0.73	heat shock 70kDa protein 6 (HSP70B')
3313	HSPA9	-1.07	-0.41	-0.98	heat shock 70kDa protein 9 (mortalin)
79663	HSPBAP1	-0.06	-1.02	-0.67	HSPB (heat shock 27kDa) associated protein 1
none	HSPC152	-0.98	-1.15	-1.59	n/a
29094	HSPC159	-1.46	-0.91	-0.47	galectin-related protein
94031	HTRA3	0.7	1	0.78	HtrA serine peptidase 3
84329	HVCN1	-0.28	-1.54	-1.87	hydrogen voltage-gated channel 1
10525	HYOU1	-1.02	-0.45	-0.55	hypoxia up-regulated 1
3383	ICAM1	2.1	1.38	0.93	intercellular adhesion molecule 1
3384	ICAM2	-0.92	-0.05	-1.23	intercellular adhesion molecule 2
3386	ICAM4	1.34	0.42	0.41	intercellular adhesion molecule 4 (Landsteiner-Wiener blood group)
29851	ICOS	-0.93	-0.81	-1.1	inducible T-cell co-stimulator
3399	ID3	0.66	1.49	1.1	inhibitor of DNA binding 3, dominant negative helix-loop-helix protein
3418	IDH2	-0.94	-0.78	-1.18	isocitrate dehydrogenase 2 (NADP+), mitochondrial
3419	IDH3A	-1.46	-0.57	-0.9	isocitrate dehydrogenase 3 (NAD+) alpha
3422	IDI1	0.56	1.38	1.08	isopentenyl-diphosphate delta isomerase 1
8870	IER3	1.98	0.95	0.8	immediate early response 3
51278	IER5	1.6	1.08	0.68	immediate early response 5
none	IFFO	0.11	-1.32	-1.33	n/a
3428	IFI16	0.15	1.06	1.15	interferon, gamma-inducible protein 16
3430	IFI35	0.78	2.15	2.5	interferon-induced protein 35
10561	IFI44	0.05	2.21	2.21	interferon-induced protein 44
10964	IFI44L	0.01	2.39	2.89	interferon-induced protein 44-like
2537	IFI6	-1.22	0.99	0.96	interferon, alpha-inducible protein 6
64135	IFIH1	1.21	2.37	2.04	interferon induced with helicase C domain 1
3434	IFIT1	-2.32	1.06	0.95	interferon-induced protein with tetratricopeptide repeats 1
3433	IFIT2	-1.83	0.33	0.21	interferon-induced protein with tetratricopeptide repeats 2
3437	IFIT3	-0.94	1.19	1.2	interferon-induced protein with tetratricopeptide repeats 3
24138	IFIT5	-0.76	1.09	0.94	interferon-induced protein with tetratricopeptide repeats 5
8519	IFITM1	-1.04	0.29	0.33	interferon induced transmembrane protein 1 (9-27)
90410	IFT20	1.29	1.77	1.1	intraflagellar transport 20 homolog (Chlamydomonas)
none	IGSF2	-1.01	-1.74	-1.81	n/a
9641	IKBKE	0.41	1.98	1.25	inhibitor of kappa light polypeptide gene enhancer in B-cells, kinase epsilon
none	IKIP	-1.19	-2.9	-2.15	n/a
22807	IKZF2	-1.28	-1.25	-1.31	IKAROS family zinc finger 2 (Helios)
22806	IKZF3	-1.47	-1.15	-1.41	IKAROS family zinc finger 3 (Aiolos)
3587	IL10RA	2.15	1	0.2	interleukin 10 receptor, alpha
3597	IL13RA1	-1.88	0.17	0.31	interleukin 13 receptor, alpha 1
3606	IL18	1.96	0.12	0.09	interleukin 18 (interferon-gamma-inducing factor)
10068	IL18BP	-1.02	-0.9	-0.96	interleukin 18 binding protein
8809	IL18R1	2.4	3.12	3.33	interleukin 18 receptor 1
8807	IL18RAP	2.12	2.45	2.51	interleukin 18 receptor accessory protein
3552	IL1A	5.98	3.48	2.15	interleukin 1, alpha
3553	IL1B	2.79	2.13	1.89	interleukin 1, beta
7850	IL1R2	1.37	1.15	0.98	interleukin 1 receptor, type II
3556	IL1RAP	-3.4	1.06	1.41	interleukin 1 receptor accessory protein
9173	IL1RL1	-1.1	-1.37	-1.29	interleukin 1 receptor-like 1
3557	IL1RN	2.17	1.77	1.45	interleukin 1 receptor antagonist
3559	IL2RA	-1.5	-1.13	-1.11	interleukin 2 receptor, alpha
3560	IL2RB	-2.26	-2.07	-2.41	interleukin 2 receptor, beta
9235	IL32	-1.78	-0.9	-1.31	interleukin 32
3566	IL4R	0.59	1.7	1.75	interleukin 4 receptor
3568	IL5RA	-2.72	-3.44	-3.32	interleukin 5 receptor, alpha
3572	IL6ST	1.54	3.79	3.58	interleukin 6 signal transducer (gp130, oncostatin M receptor)
3575	IL7R	-3.19	-3.48	-3.69	interleukin 7 receptor
3609	ILF3	-0.8	-0.75	-1.09	interleukin enhancer binding factor 3, 90kDa
3612	IMPA1	1.22	0.79	0.87	inositol(myo)-1(or 4)-monophosphatase 1
3613	IMPA2	-0.7	-1.24	-0.9	inositol(myo)-1(or 4)-monophosphatase 2
3615	IMPDH2	-0.78	-1	-1.09	IMP (inosine 5'-monophosphate) dehydrogenase 2
none	INDO	-1	0.17	1.03	n/a
3628	INPP1	1.22	0.08	0.07	inositol polyphosphate-1-phosphatase
8821	INPP4B	-1.07	-0.83	-0.95	inositol polyphosphate-4-phosphatase, type II, 105kDa
3633	INPP5B	0.22	-1.57	-1.73	inositol polyphosphate-5-phosphatase, 75kDa
3635	INPP5D	0.29	-0.97	-1.07	inositol polyphosphate-5-phosphatase, 145kDa
3638	INSIG1	-1.89	-1.24	-1.55	insulin induced gene 1
3640	INSL3	-1.18	1.32	1.48	insulin-like 3 (Leydig cell)
3843	IPO5	-1.26	-1.03	-1.25	importin 5
10788	IQGAP2	-0.31	-1.1	-1.55	IQ motif containing GTPase activating protein 2
3656	IRAK2	3.62	3.78	3.03	interleukin-1 receptor-associated kinase 2
11213	IRAK3	2.07	2.75	2.66	interleukin-1 receptor-associated kinase 3
359948	IRF2BP2	1.4	-0.1	-0.98	interferon regulatory factor 2 binding protein 2
3665	IRF7	-0.05	1.65	1.55	interferon regulatory factor 7
10379	IRF9	0.2	1.05	1.05	interferon regulatory factor 9
3672	ITGA1	1.48	0.06	0.06	integrin, alpha 1
3676	ITGA4	-2.91	-3.14	-3.15	integrin, alpha 4 (antigen CD49D, alpha 4 subunit of VLA-4 receptor)
3678	ITGA5	-1.11	-1.66	-1.02	integrin, alpha 5 (fibronectin receptor, alpha polypeptide)
3655	ITGA6	2.12	0.47	0.18	integrin, alpha 6
3684	ITGAM	1.34	1.15	1.15	integrin, alpha M (complement component 3 receptor 3 subunit)
3688	ITGB1	-0.73	-0.94	-1.1	integrin, beta 1 (fibronectin receptor, beta polypeptide, antigen CD29 includes MDF2, MSK12)
3690	ITGB3	-1.12	-1.23	-1.19	integrin, beta 3 (platelet glycoprotein IIIa, antigen CD61)
3695	ITGB7	-1.8	-1.75	-1.84	integrin, beta 7
3700	ITIH4	0.65	1.06	1.21	inter-alpha (globulin) inhibitor H4 (plasma Kallikrein-sensitive glycoprotein)
3702	ITK	-1.67	-1.41	-1.78	IL2-inducible T-cell kinase
9452	ITM2A	-1.38	-1.2	-1.34	integral membrane protein 2A
81618	ITM2C	-1.44	-1.54	-1.69	integral membrane protein 2C
3705	ITPK1	-1.01	-1.94	-1.92	inositol 1,3,4-triphosphate 5/6 kinase
3707	ITPKB	0.21	-1.7	-1.29	inositol 1,4,5-trisphosphate 3-kinase B
80271	ITPKC	1.03	0.36	0.2	inositol 1,4,5-trisphosphate 3-kinase C
3712	IVD	1.73	0.21	-0.07	isovaleryl-CoA dehydrogenase
10625	IVNS1ABP	1.58	1.01	0.88	influenza virus NS1A binding protein
3717	JAK2	1.39	1.33	1.46	Janus kinase 2
3718	JAK3	-1.31	1.16	1.35	Janus kinase 3
3720	JARID2	-0.75	-2.89	-3.45	jumonji, AT rich interactive domain 2
122953	JDP2	0.35	-1.26	-1.56	Jun dimerization protein 2
none	JMJD1A	-1.16	-1.65	-1.19	n/a
221037	JMJD1C	-1.72	-0.68	-0.32	jumonji domain containing 1C
23210	JMJD6	1.11	1.18	1.02	jumonji domain containing 6
339123	JMJD8	-0.94	-0.96	-1.04	jumonji domain containing 8
9929	JOSD1	0.94	1.5	0.96	Josephin domain containing 1
3725	JUN	-1.02	-1.19	-0.92	jun proto-oncogene
89890	KBTBD6	1.86	0.37	0.34	kelch repeat and BTB (POZ) domain containing 6
84078	KBTBD7	1.24	0.3	0.57	kelch repeat and BTB (POZ) domain containing 7
3738	KCNA3	-1.7	-1.48	-1.73	potassium voltage-gated channel, shaker-related subfamily, member 3
8514	KCNAB2	1.29	-0.38	-1.3	potassium voltage-gated channel, shaker-related subfamily, beta member 2
9196	KCNAB3	1.1	0.67	0.49	potassium voltage-gated channel, shaker-related subfamily, beta member 3
3750	KCND1	1.01	1.17	1.15	potassium voltage-gated channel, Shal-related subfamily, member 1
3753	KCNE1	1.52	0.99	1.06	potassium voltage-gated channel, Isk-related family, member 1
10008	KCNE3	-0.25	-1.49	-0.46	potassium voltage-gated channel, Isk-related family, member 3
3759	KCNJ2	1.18	1.27	1.29	potassium inwardly-rectifying channel, subfamily J, member 2
11014	KDELR2	-0.73	-1.03	-1.22	KDEL (Lys-Asp-Glu-Leu) endoplasmic reticulum protein retention receptor 2
2531	KDSR	-0.52	0.9	1.01	3-ketodihydrosphingosine reductase
8570	KHSRP	-0.68	-0.85	-1.21	KH-type splicing regulatory protein
9703	KIAA0100	0.14	-1.1	-1.05	KIAA0100
none	KIAA0152	-0.76	-1.09	-1.25	n/a
23199	KIAA0182	-1.6	-1.28	-1.39	KIAA0182
9772	KIAA0195	-0.19	-0.91	-1.14	KIAA0195
9897	KIAA0196	1.08	-0.63	-0.95	KIAA0196
9778	KIAA0232	-0.63	-1.14	-0.9	KIAA0232
79932	KIAA0319L	0.52	-1.19	-0.89	KIAA0319-like
9710	KIAA0355	0.39	-1.21	-0.96	KIAA0355
9847	KIAA0528	1.11	0.68	0.68	KIAA0528
9786	KIAA0586	-1.28	0.73	0.83	KIAA0586
none	KIAA0746	-0.08	0.94	1.06	n/a
9840	KIAA0748	-1.24	-1.43	-1.73	KIAA0748
9851	KIAA0753	-0.4	-1.71	-1.46	KIAA0753
57179	KIAA1191	-0.53	-1.54	-1.62	KIAA1191
57501	KIAA1257	-1.32	-1.58	-1.3	KIAA1257
57535	KIAA1324	-0.77	-1.06	-1.11	KIAA1324
57587	KIAA1430	-1.55	-0.91	-1.17	KIAA1430
none	KIAA1618	-0.34	0.73	1.17	n/a
57724	KIAA1632	0.9	2.27	2.38	KIAA1632
80726	KIAA1683	-1.15	-0.78	-0.63	KIAA1683
85457	KIAA1737	-1.34	-1.49	-1.39	KIAA1737
23095	KIF1B	2.01	1.59	1.77	kinesin family member 1B
23046	KIF21B	1.19	-0.28	-0.15	kinesin family member 21B
55582	KIF27	-0.49	-1.76	-1.14	kinesin family member 27
3796	KIF2A	-0.51	-1.36	-1.18	kinesin heavy chain member 2A
3797	KIF3C	1.94	0.2	0.42	kinesin family member 3C
9365	KL	2.8	2.36	2.43	klotho
11278	KLF12	-1.57	-1.43	-1.61	Kruppel-like factor 12
83855	KLF16	-1.32	-0.92	-0.73	Kruppel-like factor 16
51274	KLF3	-0.82	-1.66	-1.42	Kruppel-like factor 3 (basic)
688	KLF5	1.73	0.89	0.59	Kruppel-like factor 5 (intestinal)
23588	KLHDC2	-0.89	-1.69	-1.51	kelch domain containing 2
200942	KLHDC8B	-2.07	-2.2	-2.04	kelch domain containing 8B
11275	KLHL2	0.73	1.44	1.69	kelch-like 2, Mayven (Drosophila)
9903	KLHL21	-1.12	-1.44	-0.88	kelch-like 21 (Drosophila)
84861	KLHL22	0.11	-1.11	-1.2	kelch-like 22 (Drosophila)
51088	KLHL5	-1.22	2.04	2.19	kelch-like 5 (Drosophila)
57563	KLHL8	1.08	-0.17	0.38	kelch-like 8 (Drosophila)
55958	KLHL9	1.2	0.38	0.84	kelch-like 9 (Drosophila)
3820	KLRB1	-3.66	-3.2	-3.48	killer cell lectin-like receptor subfamily B, member 1
3824	KLRD1	-1.2	-0.95	-0.97	killer cell lectin-like receptor subfamily D, member 1
51348	KLRF1	-1.18	-0.9	-0.99	killer cell lectin-like receptor subfamily F, member 1
10219	KLRG1	-2.11	-1.97	-2.02	killer cell lectin-like receptor subfamily G, member 1
22914	KLRK1	-1.81	-1.6	-1.89	killer cell lectin-like receptor subfamily K, member 1
3839	KPNA3	-0.2	-0.95	-1.11	karyopherin alpha 3 (importin alpha 4)
83999	KREMEN1	-0.29	1.06	1.36	kringle containing transmembrane protein 1
112970	KTI12	-1.08	-0.56	-0.46	KTI12 homolog, chromatin associated (S. cerevisiae)
84456	L3MBTL3	1.09	0.06	0.35	l(3)mbt-like 3 (Drosophila)
114294	LACTB	0.67	1.97	1.83	lactamase, beta
3903	LAIR1	-0.35	2.36	2.09	leukocyte-associated immunoglobulin-like receptor 1
3914	LAMB3	1.43	1.61	1.04	laminin, beta 3
27074	LAMP3	-0.49	2.52	2.82	lysosomal-associated membrane protein 3
51056	LAP3	-0.51	1.18	1.21	leucine aminopeptidase 3
29956	LASS2	-0.1	-1.19	-1.17	LAG1 homolog, ceramide synthase 2
253782	LASS6	-1.09	-0.57	-0.77	LAG1 homolog, ceramide synthase 6
27040	LAT	-1.11	-1.15	-1.36	linker for activation of T cells
81606	LBH	-0.84	-0.89	-1.17	limb bud and heart development homolog (mouse)
3931	LCAT	-0.75	-1.14	-1.06	lecithin-cholesterol acyltransferase
353134	LCE1D	-0.66	0.6	1.46	late cornified envelope 1D
3932	LCK	-1.33	-0.94	-1.11	lymphocyte-specific protein tyrosine kinase
3934	LCN2	1.02	1.69	1.04	lipocalin 2
3939	LDHA	1.4	2.01	1.86	lactate dehydrogenase A
3945	LDHB	-2.67	-2.48	-2.93	lactate dehydrogenase B
3949	LDLR	1.03	2.02	0.62	low density lipoprotein receptor
51176	LEF1	-1.91	-1.64	-2.38	lymphoid enhancer-binding factor 1
23484	LEPROTL1	0.04	-1.55	-1.35	leptin receptor overlapping transcript-like 1
137994	LETM2	-2.19	-2.99	-2.48	leucine zipper-EF-hand containing transmembrane protein 2
3955	LFNG	-1.72	-1.75	-1.9	LFNG O-fucosylpeptide 3-beta-N-acetylglucosaminyltransferase
3956	LGALS1	2.32	2.23	1.42	lectin, galactoside-binding, soluble, 1
85329	LGALS12	0.27	-1.76	-1.75	lectin, galactoside-binding, soluble, 12
3964	LGALS8	0.32	1.82	1.76	lectin, galactoside-binding, soluble, 8
10184	LHFPL2	-0.35	0.98	1.55	lipoma HMGIC fusion partner-like 2
3981	LIG4	1.67	1.02	0.98	ligase IV, DNA, ATP-dependent
11024	LILRA1	-0.84	-1.79	-1.82	leukocyte immunoglobulin-like receptor, subfamily A (with TM domain), member 1
11027	LILRA2	-0.23	-1.07	-0.96	leukocyte immunoglobulin-like receptor, subfamily A (with TM domain), member 2
353514	LILRA5	1.96	2	1.74	leukocyte immunoglobulin-like receptor, subfamily A (with TM domain), member 5
11025	LILRB3	1.06	0.91	0.78	leukocyte immunoglobulin-like receptor, subfamily B (with TM and ITIM domains), member 3
3985	LIMK2	0.51	1.38	1.31	LIM domain kinase 2
3987	LIMS1	1.68	1.78	1.18	LIM and senescent cell antigen-like domains 1
3988	LIPA	-1.3	-0.98	-1.03	lipase A, lysosomal acid, cholesterol esterase
3998	LMAN1	-1.24	-0.82	-0.95	lectin, mannose-binding, 1
64327	LMBR1	1.25	-0.11	-0.48	limb region 1 homolog (mouse)
4001	LMNB1	0.85	2.17	2.17	lamin B1
22853	LMTK2	1.34	1.08	1.23	lemur tyrosine kinase 2
100128751	LOC100128751	-1.27	-1.76	-1.19	INM04
100129395	LOC100129395	1.38	2.11	2.1	NS5ATP13TP1
none	LOC100130492	-0.35	-1.04	-0.54	n/a
147727	LOC147727	-1.28	-0.91	-1.11	hypothetical LOC147727
147804	LOC147804	1.02	0.67	1.02	tropomyosin 3 pseudogene
152217	LOC152217	-1.3	-1.2	-1.26	hypothetical LOC152217
283588	LOC283588	-1.34	-1.59	-1.5	hypothetical LOC283588
284757	LOC284757	2.16	1.12	1.44	hypothetical protein LOC284757
286161	LOC286161	-1.04	-0.5	-0.75	hypothetical protein LOC286161
400590	LOC400590	-1.94	-0.24	-0.27	hypothetical LOC400590
none	LOC401152	0.27	1.02	1.04	n/a
none	LOC554203	-0.7	-1.57	-1.2	n/a
none	LOC646470	-1.73	0.4	1.37	n/a
none	LOC727817	1.41	-0.28	-0.42	n/a
83752	LONP2	1.38	0.25	-0.05	lon peptidase 2, peroxisomal
91694	LONRF1	1.36	-0.16	-0.39	LON peptidase N-terminal domain and ring finger 1
125336	LOXHD1	2.37	2.24	1.94	lipoxygenase homology domains 1
1902	LPAR1	-1.1	-0.78	-0.52	lysophosphatidic acid receptor 1
79888	LPCAT1	1.06	0.46	-0.04	lysophosphatidylcholine acyltransferase 1
10162	LPCAT3	-0.69	1.03	1.05	lysophosphatidylcholine acyltransferase 3
254531	LPCAT4	-0.73	-1.6	-1.72	lysophosphatidylcholine acyltransferase 4
9663	LPIN2	-1.17	-0.65	-0.19	lipin 2
9404	LPXN	-1.48	-2.43	-2.19	leupaxin
4033	LRMP	-0.98	-1.95	-1.42	lymphoid-restricted membrane protein
4037	LRP3	1.9	0.27	0.06	low density lipoprotein receptor-related protein 3
126364	LRRC25	-1.01	-0.98	-0.56	leucine rich repeat containing 25
375387	LRRC33	-1.84	-1.32	-1.59	leucine rich repeat containing 33
56262	LRRC8A	-0.85	-1.44	-1.55	leucine rich repeat containing 8 family, member A
23507	LRRC8B	-1.24	-1.3	-1.77	leucine rich repeat containing 8 family, member B
84230	LRRC8C	-2.12	-1.77	-2.15	leucine rich repeat containing 8 family, member C
9208	LRRFIP1	-0.54	-1.22	-1	leucine rich repeat (in FLII) interacting protein 1
9209	LRRFIP2	0.77	0.9	1.16	leucine rich repeat (in FLII) interacting protein 2
57633	LRRN1	3.71	1.73	2.06	leucine rich repeat neuronal 1
none	LSDP5	1.02	1.67	1.48	n/a
84967	LSM10	0.13	-1.11	-1.02	LSM10, U7 small nuclear RNA associated
11157	LSM6	2.33	1.19	1.06	LSM6 homolog, U6 small nuclear RNA associated (S. cerevisiae)
4048	LTA4H	-0.33	0.64	1	leukotriene A4 hydrolase
4055	LTBR	-2.21	-0.12	0.21	lymphotoxin beta receptor (TNFR superfamily, member 3)
56925	LXN	-0.93	-1.51	-1.18	latexin
4061	LY6E	-1.7	-0.56	-0.46	lymphocyte antigen 6 complex, locus E
4065	LY75	-0.26	-1.16	-1.3	lymphocyte antigen 75
4063	LY9	-1.46	-1.09	-1.32	lymphocyte antigen 9
27076	LYPD3	0.96	1.17	0.72	LY6/PLAUR domain containing 3
127018	LYPLAL1	-0.51	-1.03	-0.71	lysophospholipase-like 1
10894	LYVE1	-1.14	-0.57	-0.06	lymphatic vessel endothelial hyaluronan receptor 1
84328	LZIC	1.05	-0.12	-0.05	leucine zipper and CTNNBIP1 domain containing
54585	LZTFL1	-1.22	-0.79	-0.77	leucine zipper transcription factor-like 1
4074	M6PR	-1.29	-0.9	-0.97	mannose-6-phosphate receptor (cation dependent)
none	M6PRBP1	0.58	1.45	1.59	n/a
10459	MAD2L2	1.12	2.08	1.75	MAD2 mitotic arrest deficient-like 2 (yeast)
8567	MADD	-0.73	-1.27	-1.36	MAP-kinase activating death domain
4097	MAFG	1.96	0.95	1.25	v-maf musculoaponeurotic fibrosarcoma oncogene homolog G (avian)
4117	MAK	-2.27	0.23	0.68	male germ cell-associated kinase
4118	MAL	-1.32	-0.79	-1.12	mal, T-cell differentiation protein
84441	MAML2	-2.1	-0.53	-0.33	mastermind-like 2 (Drosophila)
4121	MAN1A1	-2.04	-0.34	-0.28	mannosidase, alpha, class 1A, member 1
4124	MAN2A1	-0.01	-1.15	-1.69	mannosidase, alpha, class 2A, member 1
4126	MANBA	-0.2	-1	-1.11	mannosidase, beta A, lysosomal
63905	MANBAL	-1.13	-0.52	-0.17	mannosidase, beta A, lysosomal-like
84557	MAP1LC3A	0.48	1.01	0.68	microtubule-associated protein 1 light chain 3 alpha
5604	MAP2K1	1.25	0.49	0.3	mitogen-activated protein kinase kinase 1
5608	MAP2K6	2.68	1.6	1.74	mitogen-activated protein kinase kinase 6
9020	MAP3K14	-1.42	-1.24	-1.09	mitogen-activated protein kinase kinase kinase 14
1326	MAP3K8	1.04	0.75	-0.03	mitogen-activated protein kinase kinase kinase 8
9448	MAP4K4	1.01	0.89	0.82	mitogen-activated protein kinase kinase kinase kinase 4
11183	MAP4K5	-1.29	-1.32	-1.41	mitogen-activated protein kinase kinase kinase kinase 5
1432	MAPK14	1.29	1.62	1.71	mitogen-activated protein kinase 14
5597	MAPK6	1.64	0.44	-0.22	mitogen-activated protein kinase 6
8550	MAPKAPK5	-0.19	-1.07	-1.24	mitogen-activated protein kinase-activated protein kinase 5
10982	MAPRE2	-0.47	-0.93	-1.12	microtubule-associated protein, RP/EB family, member 2
22924	MAPRE3	-0.12	-1.78	-1.63	microtubule-associated protein, RP/EB family, member 3
55016	MARCH1	-1.85	-1.14	-1.48	membrane-associated ring finger (C3HC4) 1
115123	MARCH3	1.66	5.4	4.57	membrane-associated ring finger (C3HC4) 3
4082	MARCKS	1.26	1.97	1.79	myristoylated alanine-rich protein kinase C substrate
4150	MAZ	-0.61	-1.39	-1.57	MYC-associated zinc finger protein (purine-binding transcription factor)
51562	MBIP	0.6	-1.18	-1.08	MAP3K12 binding inhibitory protein 1
10150	MBNL2	-1.55	-1.44	-1.63	muscleblind-like 2 (Drosophila)
55796	MBNL3	-0.84	-1.08	-1.27	muscleblind-like 3 (Drosophila)
154141	MBOAT1	1.36	0.28	0.2	membrane bound O-acyltransferase domain containing 1
4155	MBP	-1.13	-1.15	-0.92	myelin basic protein
54799	MBTD1	-0.52	-1.23	-0.82	mbt domain containing 1
4174	MCM5	-0.38	-1.34	-1.33	minichromosome maintenance complex component 5
4176	MCM7	-0.93	-1.43	-1.38	minichromosome maintenance complex component 7
84515	MCM8	1.07	0.76	0.2	minichromosome maintenance complex component 8
79772	MCTP1	1.17	2.37	2.24	multiple C2 domains, transmembrane 1
55784	MCTP2	0.25	1.21	1.29	multiple C2 domains, transmembrane 2
29969	MDFIC	-1.57	-1.28	-1.44	MyoD family inhibitor domain containing
4191	MDH2	-0.14	-0.8	-1.02	malate dehydrogenase 2, NAD (mitochondrial)
4201	MEA1	-0.36	-1.36	-1.48	male-enhanced antigen 1
9477	MED20	1.19	1.13	0.89	mediator complex subunit 20
81857	MED25	-1.47	-1.35	-1.16	mediator complex subunit 25
4205	MEF2A	0.54	1.33	1.76	myocyte enhancer factor 2A
4208	MEF2C	-1.16	-2.2	-2.42	myocyte enhancer factor 2C
23173	METAP1	-0.1	-1.47	-1.54	methionyl aminopeptidase 1
131965	METTL6	1.01	0.38	0.18	methyltransferase like 6
25840	METTL7A	-1.58	-1.5	-1.42	methyltransferase like 7A
51108	METTL9	1.16	1.63	1.59	methyltransferase like 9
9848	MFAP3L	1.53	-0.22	-0.2	microfibrillar-associated protein 3-like
9927	MFN2	1.05	-0.12	-0.04	mitofusin 2
4242	MFNG	-0.88	-2.34	-2.59	MFNG O-fucosylpeptide 3-beta-N-acetylglucosaminyltransferase
64747	MFSD1	1.04	-0.05	-0.53	major facilitator superfamily domain containing 1
none	MFSD2	2.1	1.04	0.31	n/a
256471	MFSD8	-0.61	-1.11	-0.83	major facilitator superfamily domain containing 8
84804	MFSD9	1.05	0.14	0.42	major facilitator superfamily domain containing 9
11320	MGAT4A	-0.24	-1.09	-0.93	mannosyl (alpha-1,3-)-glycoprotein beta-1,4-N-acetylglucosaminyltransferase, isozyme A
4249	MGAT5	-0.58	-1	-1.06	mannosyl (alpha-1,6-)-glycoprotein beta-1,6-N-acetyl-glucosaminyltransferase
none	MGC12966	-0.44	-1.02	-1.19	n/a
none	MGC16384	-1.95	-1.85	-1.71	n/a
389538	MGC72080	0.81	1.12	0.52	MGC72080 pseudogene
4259	MGST3	-0.79	-0.67	-1.09	microsomal glutathione S-transferase 3
9645	MICAL2	-2.46	-2.1	-1.39	microtubule associated monoxygenase, calponin and LIM domain containing 2
84953	MICALCL	-2.57	-2.41	-2.08	MICAL C-terminal like
58526	MID1IP1	0.66	-1.05	-0.74	MID1 interacting protein 1 (gastrulation specific G12 homolog (zebrafish))
23609	MKRN2	-0.01	-1.27	-0.96	makorin ring finger protein 2
4292	MLH1	0.95	1.6	1.02	mutL homolog 1, colon cancer, nonpolyposis type 2 (E. coli)
197259	MLKL	0.51	2	2.11	mixed lineage kinase domain-like
8028	MLLT10	0.46	-1.08	-1.24	myeloid/lymphoid or mixed-lineage leukemia (trithorax homolog, Drosophila); translocated to, 10
4302	MLLT6	0.55	2.1	2.06	myeloid/lymphoid or mixed-lineage leukemia (trithorax homolog, Drosophila); translocated to, 6
22877	MLXIP	-1.45	-0.36	0.08	MLX interacting protein
23531	MMD	-2.49	-2.13	-2.69	monocyte to macrophage differentiation-associated
4317	MMP8	2.14	2.41	1.93	matrix metallopeptidase 8 (neutrophil collagenase)
4318	MMP9	2.15	1.87	1.69	matrix metallopeptidase 9 (gelatinase B, 92kDa gelatinase, 92kDa type IV collagenase)
4335	MNT	-0.96	-0.94	-1.05	MAX binding protein
27304	MOCS3	-1.04	-0.52	-0.37	molybdenum cofactor synthesis 3
64757	MOSC1	2.58	0.16	0.11	MOCO sulphurase C-terminal domain containing 1
56180	MOSPD1	1.6	-0.09	-0.09	motile sperm domain containing 1
64598	MOSPD3	2.09	1.58	1.1	motile sperm domain containing 3
4343	MOV10	-1.37	0.69	1.22	Mov10, Moloney leukemia virus 10, homolog (mouse)
143098	MPP7	1.53	0.65	0.58	membrane protein, palmitoylated 7 (MAGUK p55 subfamily member 7)
65258	MPPE1	-1.1	-2.52	-2.15	metallophosphoesterase 1
23164	MPRIP	-0.79	-1.37	-1.52	myosin phosphatase Rho interacting protein
4358	MPV17	-0.39	-0.88	-1.2	MpV17 mitochondrial inner membrane protein
9019	MPZL1	-2.61	-2.46	-1.65	myelin protein zero-like 1
10205	MPZL2	0.57	1.04	1.31	myelin protein zero-like 2
3140	MR1	0.48	1.49	1.48	major histocompatibility complex, class I-related
11222	MRPL3	-1	-0.57	-0.72	mitochondrial ribosomal protein L3
64981	MRPL34	-0.84	-1.36	-1.53	mitochondrial ribosomal protein L34
51253	MRPL37	-0.9	-0.75	-1.04	mitochondrial ribosomal protein L37
64975	MRPL41	-0.64	-1.41	-1.54	mitochondrial ribosomal protein L41
84311	MRPL45	-1.24	-1.21	-1.58	mitochondrial ribosomal protein L45
63931	MRPS14	-0.39	-1.05	-1.08	mitochondrial ribosomal protein S14
54460	MRPS21	-0.65	-1.14	-1.38	mitochondrial ribosomal protein S21
64968	MRPS6	0.06	-0.79	-1.24	mitochondrial ribosomal protein S6
64231	MS4A6A	0.13	0.96	1.31	membrane-spanning 4-domains, subfamily A, member 6A
4437	MSH3	1.29	-0.25	-0.27	mutS homolog 3 (E. coli)
none	MSL3L1	1.08	2.03	2.13	n/a
4482	MSRA	2.37	2.02	1.7	methionine sulfoxide reductase A
123263	MTFMT	-0.09	-1.35	-1.11	mitochondrial methionyl-tRNA formyltransferase
10797	MTHFD2	0.32	1.42	1.08	methylenetetrahydrofolate dehydrogenase (NADP+ dependent) 2, methenyltetrahydrofolate cyclohydrolase
10588	MTHFS	-0.07	1.09	1	5,10-methenyltetrahydrofolate synthetase (5-formyltetrahydrofolate cyclo-ligase)
54545	MTMR12	-0.52	-1.82	-1.92	myotubularin related protein 12
9107	MTMR6	1.04	0.25	0.34	myotubularin related protein 6
4552	MTRR	-1.28	1.24	0.82	5-methyltetrahydrofolate-homocysteine methyltransferase reductase
4582	MUC1	0.49	1.07	0.87	mucin 1, cell surface associated
389125	MUSTN1	0.4	1.09	1.33	musculoskeletal, embryonic nuclear protein 1
4594	MUT	1.15	0.58	0.85	methylmalonyl CoA mutase
4598	MVK	1.29	0.29	0.2	mevalonate kinase
9961	MVP	-0.09	0.85	1.03	major vault protein
4599	MX1	-0.67	2.11	2.11	myxovirus (influenza virus) resistance 1, interferon-inducible protein p78 (mouse)
83463	MXD3	0.63	1.07	0.89	MAX dimerization protein 3
4601	MXI1	-0.33	-1.64	-1.46	MAX interactor 1
4609	MYC	-1.17	-0.73	-1.26	v-myc myelocytomatosis viral oncogene homolog (avian)
10398	MYL9	-0.96	-0.87	-1.03	myosin, light chain 9, regulatory
4644	MYO5A	0.9	-0.6	-1.06	myosin VA (heavy chain 12, myoxin)
84148	MYST1	-1.16	-0.76	-0.64	MYST histone acetyltransferase 1
9683	N4BP1	1.07	1.27	1	NEDD4 binding protein 1
27163	NAAA	-2.16	-2.27	-2.32	N-acylethanolamine acid amidase
4666	NACA	-1.11	-0.41	-0.26	nascent polypeptide-associated complex alpha subunit
8883	NAE1	-0.69	-1.1	-1.11	NEDD8 activating enzyme E1 subunit 1
54187	NANS	-1.07	1.3	1.27	N-acetylneuraminic acid synthase
4673	NAP1L1	-1.09	-0.73	-0.82	nucleosome assembly protein 1-like 1
8774	NAPG	-0.46	-1.24	-0.64	N-ethylmaleimide-sensitive factor attachment protein, gamma
93100	NAPRT1	1.45	0.38	0.21	nicotinate phosphoribosyltransferase domain containing 1
26502	NARF	-0.38	1.07	1.12	nuclear prelamin A recognition factor
none	NARG1L	1.02	-0.43	-0.31	n/a
4677	NARS	-0.33	-1.99	-2.3	asparaginyl-tRNA synthetase
none	NAT13	-0.61	-1.09	-0.92	n/a
4683	NBN	1.97	1.96	1.74	nibrin
9918	NCAPD2	1.32	0.32	0.39	non-SMC condensin I complex, subunit D2
4691	NCL	-1.49	-1.58	-1.61	nucleolin
135112	NCOA7	2.19	0.89	0.97	nuclear receptor coactivator 7
9437	NCR1	0.98	1.41	1.59	natural cytotoxicity triggering receptor 1
57446	NDRG3	0.04	-0.85	-1.54	NDRG family member 3
3340	NDST1	1.34	-0.43	-0.41	N-deacetylase/N-sulfotransferase (heparan glucosaminyl) 1
8509	NDST2	0.08	1.74	1.39	N-deacetylase/N-sulfotransferase (heparan glucosaminyl) 2
4700	NDUFA6	-0.56	-0.99	-1.37	NADH dehydrogenase (ubiquinone) 1 alpha subcomplex, 6, 14kDa
4709	NDUFB3	0.58	1.21	1.68	NADH dehydrogenase (ubiquinone) 1 beta subcomplex, 3, 12kDa
4711	NDUFB5	-0.42	-1.08	-1	NADH dehydrogenase (ubiquinone) 1 beta subcomplex, 5, 16kDa
4722	NDUFS3	-0.17	-0.88	-1.17	NADH dehydrogenase (ubiquinone) Fe-S protein 3, 30kDa (NADH-coenzyme Q reductase)
54550	NECAB2	-0.3	-0.97	-1.09	N-terminal EF-hand calcium binding protein 2
55707	NECAP2	0.61	1.25	0.99	NECAP endocytosis associated 2
4734	NEDD4	0.55	2.02	2.45	neural precursor cell expressed, developmentally down-regulated 4
79661	NEIL1	1.34	0.91	0.47	nei endonuclease VIII-like 1 (E. coli)
10783	NEK6	0.73	-1.29	-0.84	NIMA (never in mitosis gene a)-related kinase 6
91754	NEK9	1.38	0.71	0.98	NIMA (never in mitosis gene a)- related kinase 9
4773	NFATC2	-2.61	-2.66	-2.81	nuclear factor of activated T-cells, cytoplasmic, calcineurin-dependent 2
4775	NFATC3	-0.21	-1.65	-1.64	nuclear factor of activated T-cells, cytoplasmic, calcineurin-dependent 3
4778	NFE2	-0.5	0.96	1.17	nuclear factor (erythroid-derived 2), 45kDa
none	NF-E4	-2.19	-1.43	-1.18	n/a
4790	NFKB1	1.63	1.91	1.61	nuclear factor of kappa light polypeptide gene enhancer in B-cells 1
4791	NFKB2	1.72	1.82	1.16	nuclear factor of kappa light polypeptide gene enhancer in B-cells 2 (p49/p100)
4792	NFKBIA	1.4	0.89	0.49	nuclear factor of kappa light polypeptide gene enhancer in B-cells inhibitor, alpha
84807	NFKBID	2.72	0.28	-0.21	nuclear factor of kappa light polypeptide gene enhancer in B-cells inhibitor, delta
4794	NFKBIE	2.94	1.46	0.78	nuclear factor of kappa light polypeptide gene enhancer in B-cells inhibitor, epsilon
64332	NFKBIZ	1.96	1.21	1.08	nuclear factor of kappa light polypeptide gene enhancer in B-cells inhibitor, zeta
4799	NFX1	-0.54	-1.26	-1.23	nuclear transcription factor, X-box binding 1
152518	NFXL1	-1.52	-2.19	-1.93	nuclear transcription factor, X-box binding-like 1
4810	NHS	-0.78	-1.8	-2.07	Nance-Horan syndrome (congenital cataracts and dental anomalies)
8508	NIPSNAP1	-1	-0.99	-0.84	nipsnap homolog 1 (C. elegans)
11188	NISCH	0.09	-0.86	-1.11	nischarin
4817	NIT1	0.49	1.07	1.21	nitrilase 1
4818	NKG7	-1.75	-0.59	-0.84	natural killer cell group 7 sequence
4820	NKTR	0.06	-1.26	-1.1	natural killer-tumor recognition sequence
58484	NLRC4	0.61	2.15	2.21	NLR family, CARD domain containing 4
84166	NLRC5	1.03	0.87	1.21	NLR family, CARD domain containing 5
114548	NLRP3	2.04	2.53	2.38	NLR family, pyrin domain containing 3
171389	NLRP6	-3.3	-1.76	-1.5	NLR family, pyrin domain containing 6
51068	NMD3	1.17	0	0.02	NMD3 homolog (S. cerevisiae)
10201	NME6	1.3	0.6	1.2	non-metastatic cells 6, protein expressed in (nucleoside-diphosphate kinase)
57407	NMRAL1	-0.29	-1.12	-1.2	NmrA-like family domain containing 1
64127	NOD2	0.42	1.22	1.36	nucleotide-binding oligomerization domain containing 2
79954	NOL10	0	1.01	0.52	nucleolar protein 10
25926	NOL11	-1.01	-0.73	-0.85	nucleolar protein 11
4856	NOV	0.13	-2.31	-2.49	nephroblastoma overexpressed gene
none	NP	-0.83	1.47	-0.61	n/a
4863	NPAT	1.1	0.34	0.07	nuclear protein, ataxia-telangiectasia locus
10577	NPC2	-1.18	-0.72	-0.92	Niemann-Pick disease, type C2
9975	NR1D2	-1.16	-1.46	-1.59	nuclear receptor subfamily 1, group D, member 2
7101	NR2E1	0.34	2.1	2.24	nuclear receptor subfamily 2, group E, member 1
4893	NRAS	0.99	1.06	0.98	neuroblastoma RAS viral (v-ras) oncogene homolog
4900	NRGN	-1.52	-1.31	-1.41	neurogranin (protein kinase C substrate, RC3)
8204	NRIP1	1.21	-0.15	-0.65	nuclear receptor interacting protein 1
64324	NSD1	0.15	-1.16	-0.81	nuclear receptor binding SET domain protein 1
4905	NSF	1.07	-0.61	-0.47	N-ethylmaleimide-sensitive factor
286053	NSMCE2	1.76	0.73	0.51	non-SMC element 2, MMS21 homolog (S. cerevisiae)
387338	NSUN4	1.4	0.51	0.19	NOP2/Sun domain family, member 4
55695	NSUN5	0.29	-1.05	-0.68	NOP2/Sun domain family, member 5
221078	NSUN6	0.79	1.25	0.49	NOP2/Sun domain family, member 6
79730	NSUN7	-0.17	1.65	2	NOP2/Sun domain family, member 7
221294	NT5DC1	0.57	-0.95	-1.08	5'-nucleotidase domain containing 1
51559	NT5DC3	2.47	0.79	0.57	5'-nucleotidase domain containing 3
84628	NTNG2	1.48	1.1	0.89	netrin G2
81788	NUAK2	-1.26	-0.47	-0.01	NUAK family, SNF1-like kinase, 2
11051	NUDT21	-0.42	-1.54	-1.68	nudix (nucleoside diphosphate linked moiety X)-type motif 21
11165	NUDT3	0.44	-1.12	-1.63	nudix (nucleoside diphosphate linked moiety X)-type motif 3
11164	NUDT5	-1.92	-0.22	0.24	nudix (nucleoside diphosphate linked moiety X)-type motif 5
23225	NUP210	-1.15	-1.58	-1.85	nucleoporin 210kDa
4927	NUP88	-1.28	-0.97	-1.27	nucleoporin 88kDa
9688	NUP93	0.76	-1.1	-1.63	nucleoporin 93kDa
9818	NUPL1	1.11	-0.17	0.1	nucleoporin like 1
10204	NUTF2	-1.62	-1.25	-1.7	nuclear transport factor 2
55916	NXT2	0.65	1.36	1.28	nuclear transport factor 2-like export factor 2
4938	OAS1	-1.13	1.4	1.78	2',5'-oligoadenylate synthetase 1, 40/46kDa
4939	OAS2	-1.69	1.23	1.8	2'-5'-oligoadenylate synthetase 2, 69/71kDa
4940	OAS3	-0.93	2.73	3	2'-5'-oligoadenylate synthetase 3, 100kDa
4942	OAT	1.27	1.41	1.22	ornithine aminotransferase
79991	OBFC1	-0.89	0.3	1.16	oligonucleotide/oligosaccharide-binding fold containing 1
none	OCC-1	-1.45	-1.46	-1.5	n/a
100128298	OCR1	-1.01	-2.26	-1.57	ovarian cancer-related protein 1
4953	ODC1	-1.04	-1.12	-1.12	ornithine decarboxylase 1
10178	ODZ1	3.73	2.88	2.8	odz, odd Oz/ten-m homolog 1(Drosophila)
4967	OGDH	1	-0.31	-0.27	oxoglutarate (alpha-ketoglutarate) dehydrogenase (lipoamide)
55301	OLAH	0.76	1.09	1.1	oleoyl-ACP hydrolase
10562	OLFM4	0.61	1.08	0.76	olfactomedin 4
4973	OLR1	3.31	2.88	0.84	oxidized low density lipoprotein (lectin-like) receptor 1
4974	OMG	-1.19	-0.22	0.28	oligodendrocyte myelin glycoprotein
26873	OPLAH	0.99	1.11	0.96	5-oxoprolinase (ATP-hydrolysing)
none	OPRS1	-0.46	-1.24	-1.48	n/a
391196	OR2M7	0.3	1.1	0.76	olfactory receptor, family 2, subfamily M, member 7
390036	OR52K1	-0.65	-1.56	-1.06	olfactory receptor, family 52, subfamily K, member 1
93129	ORAI3	-0.44	-1.45	-1.1	ORAI calcium release-activated calcium modulator 3
none	ORC2L	1.42	0.59	0.77	n/a
5004	ORM1	3.42	3.91	3.81	orosomucoid 1
5005	ORM2	2.5	3.14	3.04	orosomucoid 2
94101	ORMDL1	-0.76	-1.43	-1.34	ORM1-like 1 (S. cerevisiae)
114880	OSBPL6	1.41	0.21	0.38	oxysterol binding protein-like 6
114883	OSBPL9	1.06	0.52	0.56	oxysterol binding protein-like 9
126014	OSCAR	1.32	1.11	0.86	osteoclast associated, immunoglobulin-like receptor
5008	OSM	1.73	2.47	2.44	oncostatin M
200931	OSTalpha	0.66	2.76	2.59	organic solute transporter alpha
92106	OXNAD1	-0.92	-1.06	-1.1	oxidoreductase NAD-binding domain containing 1
55074	OXR1	1.28	-0.65	-0.45	oxidation resistance 1
9943	OXSR1	1.36	0.72	0.77	oxidative-stress responsive 1
27334	P2RY10	-3.67	-4.27	-4.53	purinergic receptor P2Y, G-protein coupled, 10
53829	P2RY13	-1.32	-0.07	0.03	purinergic receptor P2Y, G-protein coupled, 13
9934	P2RY14	-2.22	1.61	2.06	purinergic receptor P2Y, G-protein coupled, 14
none	P2RY5	-1.53	-0.74	-0.9	n/a
5033	P4HA1	0.92	1.41	0.98	prolyl 4-hydroxylase, alpha polypeptide I
8761	PABPC4	-0.77	-0.89	-1.09	poly(A) binding protein, cytoplasmic 4 (inducible form)
55690	PACS1	-0.38	-0.85	-1.08	phosphofurin acidic cluster sorting protein 1
23569	PADI4	2.02	1.27	0.92	peptidyl arginine deiminase, type IV
55824	PAG1	-0.17	1.85	1.91	phosphoprotein associated with glycosphingolipid microdomains 1
5066	PAM	1.23	0.93	1.43	peptidylglycine alpha-amidating monooxygenase
79646	PANK3	1.12	0.63	0.69	pantothenate kinase 3
64282	PAPD5	-0.66	-1.5	-1.66	PAP associated domain containing 5
9061	PAPSS1	-0.94	0.74	1	3'-phosphoadenosine 5'-phosphosulfate synthase 1
9060	PAPSS2	-0.26	0.7	1.23	3'-phosphoadenosine 5'-phosphosulfate synthase 2
55486	PARL	-0.46	-1.01	-0.75	presenilin associated, rhomboid-like
84875	PARP10	0.67	1.2	1.26	poly (ADP-ribose) polymerase family, member 10
54625	PARP14	-1.07	1.32	1.67	poly (ADP-ribose) polymerase family, member 14
54956	PARP16	1.95	-0.5	-0.52	poly (ADP-ribose) polymerase family, member 16
83666	PARP9	-1.38	1.06	1.27	poly (ADP-ribose) polymerase family, member 9
23598	PATZ1	-0.38	-0.91	-1.01	POZ (BTB) and AT hook containing zinc finger 1
57326	PBXIP1	-0.99	-1.6	-1.6	pre-B-cell leukemia homeobox interacting protein 1
84333	PCGF5	-1.09	-1.51	-0.92	polycomb group ring finger 5
5110	PCMT1	1.47	0.53	0.49	protein-L-isoaspartate (D-aspartate) O-methyltransferase
5111	PCNA	-1.1	-1.14	-1.13	proliferating cell nuclear antigen
27250	PDCD4	-1.18	-0.05	0.24	programmed cell death 4 (neoplastic transformation inhibitor)
5142	PDE4B	1.06	0.56	0.14	phosphodiesterase 4B, cAMP-specific
5150	PDE7A	-0.02	-1.61	-1.71	phosphodiesterase 7A
5160	PDHA1	0.8	1	0.16	pyruvate dehydrogenase (lipoamide) alpha 1
5164	PDK2	-1.01	-1.03	-1.14	pyruvate dehydrogenase kinase, isozyme 2
5166	PDK4	-1.69	-1.66	-1.54	pyruvate dehydrogenase kinase, isozyme 4
9124	PDLIM1	-1.34	-1.31	-1.23	PDZ and LIM domain 1
64236	PDLIM2	-0.06	-1.14	-0.8	PDZ and LIM domain 2 (mystique)
55066	PDPR	-0.92	-1.33	-1.38	pyruvate dehydrogenase phosphatase regulatory subunit
23590	PDSS1	0.1	1.75	1.88	prenyl (decaprenyl) diphosphate synthase, subunit 1
8566	PDXK	2.08	0.5	0.22	pyridoxal (pyridoxine, vitamin B6) kinase
8682	PEA15	-1.61	-0.02	-0.27	phosphoprotein enriched in astrocytes 15
5175	PECAM1	-0.65	-2.1	-1.74	platelet/endothelial cell adhesion molecule
55825	PECR	3.21	1.9	1.96	peroxisomal trans-2-enoyl-CoA reductase
553115	PEF1	0.7	1.02	0.96	penta-EF-hand domain containing 1
10400	PEMT	-0.6	-0.84	-1.04	phosphatidylethanolamine N-methyltransferase
5187	PER1	0.88	-0.22	-1.5	period homolog 1 (Drosophila)
8864	PER2	-0.18	0.93	1.24	period homolog 2 (Drosophila)
5189	PEX1	-0.51	-1.02	-0.97	peroxisomal biogenesis factor 1
5193	PEX12	-1.33	-0.34	-0.07	peroxisomal biogenesis factor 12
10471	PFDN6	-1.1	-0.77	-0.79	prefoldin subunit 6
5208	PFKFB2	2.68	3.01	3	6-phosphofructo-2-kinase/fructose-2,6-biphosphatase 2
5209	PFKFB3	2.13	2.46	2.23	6-phosphofructo-2-kinase/fructose-2,6-biphosphatase 3
none	PFTK1	1.19	0.83	0.55	n/a
8993	PGLYRP1	2.28	1.39	1.07	peptidoglycan recognition protein 1
5236	PGM1	1.75	0.72	0.59	phosphoglucomutase 1
10424	PGRMC2	-0.9	-0.9	-1.04	progesterone receptor membrane component 2
9489	PGS1	-0.91	1.27	1.34	phosphatidylglycerophosphate synthase 1
9749	PHACTR2	2.74	1.31	1.15	phosphatase and actin regulator 2
none	PHCA	0.5	1.87	2.59	n/a
23338	PHF15	-1.58	-1.41	-1.07	PHD finger protein 15
79960	PHF17	-1.18	-1.14	-0.76	PHD finger protein 17
51230	PHF20	-0.91	-1.03	-0.94	PHD finger protein 20
none	PHLPP	-0.34	1.16	1.02	n/a
162466	PHOSPHO1	-1.21	-3.51	-3.24	phosphatase, orphan 1
10745	PHTF1	0.32	1.41	1.92	putative homeodomain transcription factor 1
5266	PI3	-1.52	0.65	0.24	peptidase inhibitor 3, skin-derived
9488	PIGB	-2.48	-2.12	-2.19	phosphatidylinositol glycan anchor biosynthesis, class B
54965	PIGX	-1.27	-2.23	-1.81	phosphatidylinositol glycan anchor biosynthesis, class X
84992	PIGY	-1.15	0.35	0.43	phosphatidylinositol glycan anchor biosynthesis, class Y
118788	PIK3AP1	0.42	1.59	1.59	phosphoinositide-3-kinase adaptor protein 1
5286	PIK3C2A	-1.02	-1.3	-1.53	phosphoinositide-3-kinase, class 2, alpha polypeptide
5292	PIM1	-0.4	1.5	1.41	pim-1 oncogene
11040	PIM2	0.87	1.12	0.97	pim-2 oncogene
5300	PIN1	0.23	-1.11	-1.33	peptidylprolyl cis/trans isomerase, NIMA-interacting 1
8395	PIP5K1B	0.05	-1.2	-1.39	phosphatidylinositol-4-phosphate 5-kinase, type I, beta
23761	PISD	-0.84	-1.08	-0.62	phosphatidylserine decarboxylase
26207	PITPNC1	-0.29	-1	-1.73	phosphatidylinositol transfer protein, cytoplasmic 1
5315	PKM2	2.13	1.43	0.94	pyruvate kinase, muscle
5586	PKN2	-0.48	-1.68	-1.09	protein kinase N2
5328	PLAU	2.75	1.05	0.17	plasminogen activator, urokinase
5329	PLAUR	1.23	0.19	-0.17	plasminogen activator, urokinase receptor
151056	PLB1	-1.06	-0.49	-0.23	phospholipase B1
5333	PLCD1	1.3	0.64	0.18	phospholipase C, delta 1
5335	PLCG1	-1.21	-1.03	-1.16	phospholipase C, gamma 1
23228	PLCL2	1.07	-0.51	-0.56	phospholipase C-like 2
5337	PLD1	1.83	0.99	0.72	phospholipase D1, phosphatidylcholine-specific
23646	PLD3	-0.73	-1.25	-1.65	phospholipase D family, member 3
none	PLEC1	1.64	0.84	0.77	n/a
5341	PLEK	1.16	0.82	0.59	pleckstrin
79666	PLEKHF2	1.69	0.49	-0.02	pleckstrin homology domain containing, family F (with FYVE domain) member 2
51177	PLEKHO1	-0.35	-1.23	-0.88	pleckstrin homology domain containing, family O member 1
10769	PLK2	1.71	0.16	0.11	polo-like kinase 2
1263	PLK3	1.54	1.35	1.14	polo-like kinase 3
5351	PLOD1	1.24	-0.4	-0.65	procollagen-lysine 1, 2-oxoglutarate 5-dioxygenase 1
5359	PLSCR1	1.61	3.27	3.25	phospholipid scramblase 1
57048	PLSCR3	-1.23	-0.94	-1.33	phospholipid scramblase 3
57088	PLSCR4	0.01	1.08	1.41	phospholipid scramblase 4
5366	PMAIP1	-3.72	-3.27	-2.52	phorbol-12-myristate-13-acetate-induced protein 1
5371	PML	-0.42	1.66	1.56	promyelocytic leukemia
25953	PNKD	-0.48	1.32	1.11	paroxysmal nonkinesigenic dyskinesia
285848	PNPLA1	3	1	0.74	patatin-like phospholipase domain containing 1
10908	PNPLA6	-0.34	0.84	1	patatin-like phospholipase domain containing 6
87178	PNPT1	-0.34	1.41	0.97	polyribonucleotide nucleotidyltransferase 1
23649	POLA2	-0.11	0.85	1.05	polymerase (DNA directed), alpha 2 (70kD subunit)
5426	POLE	0.48	1.18	0.35	polymerase (DNA directed), epsilon
5429	POLH	-0.58	-1.06	-1.1	polymerase (DNA directed), eta
5434	POLR2E	-0.64	-1.21	-1.31	polymerase (RNA) II (DNA directed) polypeptide E, 25kDa
5436	POLR2G	-0.76	-1.84	-1.75	polymerase (RNA) II (DNA directed) polypeptide G
5437	POLR2H	-0.97	-0.88	-1.11	polymerase (RNA) II (DNA directed) polypeptide H
51728	POLR3K	-0.4	-1.79	-1.97	polymerase (RNA) III (DNA directed) polypeptide K, 12.3 kDa
5447	POR	0.64	2.04	2.03	P450 (cytochrome) oxidoreductase
64840	PORCN	-0.88	-1.08	-1.42	porcupine homolog (Drosophila)
5473	PPBP	-2.22	-1.96	-1.92	pro-platelet basic protein (chemokine (C-X-C motif) ligand 7)
60490	PPCDC	-1.18	-0.67	-0.53	phosphopantothenoylcysteine decarboxylase
8500	PPFIA1	0.49	-1.16	-0.96	protein tyrosine phosphatase, receptor type, f polypeptide (PTPRF), interacting protein (liprin), alpha 1
8495	PPFIBP2	1.27	-0.18	-0.01	PTPRF interacting protein, binding protein 2 (liprin beta 2)
51645	PPIL1	-0.07	1.03	0.34	peptidylprolyl isomerase (cyclophilin)-like 1
9647	PPM1F	-0.76	-1.22	-1.13	protein phosphatase, Mg2+/Mn2+ dependent, 1F
5501	PPP1CC	-0.96	-1.98	-1.8	protein phosphatase 1, catalytic subunit, gamma isozyme
4660	PPP1R12B	2.1	0.52	0.15	protein phosphatase 1, regulatory (inhibitor) subunit 12B
23645	PPP1R15A	1.5	0.63	0.44	protein phosphatase 1, regulatory (inhibitor) subunit 15A
84687	PPP1R9B	-0.57	-1.01	-1.21	protein phosphatase 1, regulatory (inhibitor) subunit 9B
5525	PPP2R5A	1.21	0.27	0.23	protein phosphatase 2, regulatory subunit B', alpha
5526	PPP2R5B	1.45	0.26	0.24	protein phosphatase 2, regulatory subunit B', beta
151987	PPP4R2	1.1	1.91	1.93	protein phosphatase 4, regulatory subunit 2
160760	PPTC7	-1.38	-1.7	-1.05	PTC7 protein phosphatase homolog (S. cerevisiae)
130814	PQLC3	0.26	-0.5	-1.01	PQ loop repeat containing 3
639	PRDM1	0.41	1.36	0.77	PR domain containing 1, with ZNF domain
56978	PRDM8	0.29	1.68	1.58	PR domain containing 8
5551	PRF1	-2.43	-2.11	-2.14	perforin 1 (pore forming protein)
85441	PRIC285	0.92	1.64	1.55	peroxisomal proliferator-activated receptor A interacting complex 285
5565	PRKAB2	-0.82	-1.2	-1.16	protein kinase, AMP-activated, beta 2 non-catalytic subunit
5567	PRKACB	-1.99	-2.11	-2.31	protein kinase, cAMP-dependent, catalytic, beta
51422	PRKAG2	-1.08	-0.42	-0.28	protein kinase, AMP-activated, gamma 2 non-catalytic subunit
5576	PRKAR2A	1.4	1.02	0.96	protein kinase, cAMP-dependent, regulatory, type II, alpha
5577	PRKAR2B	-0.96	-1.2	-1.14	protein kinase, cAMP-dependent, regulatory, type II, beta
5578	PRKCA	-1.09	-0.77	-0.94	protein kinase C, alpha
5583	PRKCH	-1.81	-1.17	-1.15	protein kinase C, eta
5588	PRKCQ	-1.08	-0.97	-1.05	protein kinase C, theta
5590	PRKCZ	-0.35	-1.36	-1.37	protein kinase C, zeta
23683	PRKD3	1.6	0.94	0.7	protein kinase D3
5613	PRKX	-1.14	-0.16	-0.15	protein kinase, X-linked
5621	PRNP	1.28	0.09	-0.68	prion protein
128674	PROKR2	1.35	0.6	0.84	prokineticin receptor 2
27339	PRPF19	-1.27	-1.19	-1.34	PRP19/PSO4 pre-mRNA processing factor 19 homolog (S. cerevisiae)
5635	PRPSAP1	1.28	1.19	0.29	phosphoribosyl pyrophosphate synthetase-associated protein 1
80742	PRR3	-1.17	-0.9	-0.76	proline rich 3
260429	PRSS33	-1.34	-1.48	-1.44	protease, serine, 33
58497	PRUNE	-0.18	-1.07	-0.58	prune homolog (Drosophila)
23550	PSD4	0.41	-1.21	-1.05	pleckstrin and Sec7 domain containing 4
11168	PSIP1	-0.53	-1.81	-1.38	PC4 and SFRS1 interacting protein 1
5699	PSMB10	-1.32	-0.16	0.04	proteasome (prosome, macropain) subunit, beta type, 10
5690	PSMB2	-0.22	-0.88	-1.22	proteasome (prosome, macropain) subunit, beta type, 2
5704	PSMC4	1.15	1.35	0.69	proteasome (prosome, macropain) 26S subunit, ATPase, 4
9050	PSTPIP2	2.75	4.04	3.92	proline-serine-threonine phosphatase interacting protein 2
9791	PTDSS1	0.17	-1.33	-1.77	phosphatidylserine synthase 1
9317	PTER	-0.9	-0.93	-1	phosphotriesterase related
5729	PTGDR	1.12	-0.71	-0.61	prostaglandin D2 receptor (DP)
5732	PTGER2	0.85	1.16	0.18	prostaglandin E receptor 2 (subtype EP2), 53kDa
5734	PTGER4	-0.72	-1.7	-1.53	prostaglandin E receptor 4 (subtype EP4)
9536	PTGES	1.91	1.39	0.94	prostaglandin E synthase
53635	PTOV1	-0.94	-1.06	-1.22	prostate tumor overexpressed 1
11156	PTP4A3	-2.12	-2.09	-2.36	protein tyrosine phosphatase type IVA, member 3
201562	PTPLB	-0.79	-0.85	-1.24	protein tyrosine phosphatase-like (proline instead of catalytic arginine), member b
5771	PTPN2	0.5	1.78	1.61	protein tyrosine phosphatase, non-receptor type 2
26191	PTPN22	1.74	0.48	0.36	protein tyrosine phosphatase, non-receptor type 22 (lymphoid)
5780	PTPN9	1.41	-0.05	-0.22	protein tyrosine phosphatase, non-receptor type 9
5790	PTPRCAP	-2.17	-1.54	-1.9	protein tyrosine phosphatase, receptor type, C-associated protein
51651	PTRH2	-1.96	-1.27	-0.88	peptidyl-tRNA hydrolase 2
5806	PTX3	4.36	1.94	1.35	pentraxin 3, long
5813	PURA	-0.54	-0.95	-1.08	purine-rich element binding protein A
150962	PUS10	1.76	0.29	0.47	pseudouridylate synthase 10
83480	PUS3	0.02	1.21	1.43	pseudouridylate synthase 3
79037	PVRIG	-1.74	-1.48	-1.98	poliovirus receptor related immunoglobulin domain containing
5818	PVRL1	1.24	0.14	0.12	poliovirus receptor-related 1 (herpesvirus entry mediator C)
5819	PVRL2	0.17	1.18	1.18	poliovirus receptor-related 2 (herpesvirus entry mediator B)
54899	PXK	1.36	0.52	0.51	PX domain containing serine/threonine kinase
29108	PYCARD	0.08	-1.21	-0.97	PYD and CARD domain containing
5834	PYGB	-0.25	-0.9	-1.08	phosphorylase, glycogen; brain
90780	PYGO2	-0.98	-1.16	-1.06	pygopus homolog 2 (Drosophila)
149628	PYHIN1	-1.26	-0.85	-0.88	pyrin and HIN domain family, member 1
79912	PYROXD1	1.17	0.4	0.6	pyridine nucleotide-disulphide oxidoreductase domain 1
5859	QARS	-0.08	-0.85	-1.06	glutaminyl-tRNA synthetase
25797	QPCT	1.09	0.51	0.42	glutaminyl-peptide cyclotransferase
5768	QSOX1	1.93	1.69	1.34	quiescin Q6 sulfhydryl oxidase 1
80223	RAB11FIP1	-1.01	-1.79	-0.85	RAB11 family interacting protein 1 (class I)
84440	RAB11FIP4	-0.23	-1.17	-0.78	RAB11 family interacting protein 4 (class II)
55647	RAB20	-0.18	2.28	1.96	RAB20, member RAS oncogene family
53917	RAB24	0.41	1.06	1.09	RAB24, member RAS oncogene family
5873	RAB27A	1.14	0.75	0.89	RAB27A, member RAS oncogene family
5874	RAB27B	-1.27	-1.01	-1.17	RAB27B, member RAS oncogene family
10981	RAB32	1.74	2.44	2.39	RAB32, member RAS oncogene family
326624	RAB37	-0.3	-1.73	-1.42	RAB37, member RAS oncogene family
25782	RAB3GAP2	1.39	0.73	0.8	RAB3 GTPase activating protein subunit 2 (non-catalytic)
57799	RAB40C	1.15	-0.93	-0.77	RAB40C, member RAS oncogene family
339122	RAB43	0.69	1.47	1.77	RAB43, member RAS oncogene family
8934	RAB7L1	0.29	2.51	2.41	RAB7, member RAS oncogene family-like 1
27342	RABGEF1	2.18	2.42	2.03	RAB guanine nucleotide exchange factor (GEF) 1
11158	RABL2B	-0.86	-1.31	-1.32	RAB, member of RAS oncogene family-like 2B
23132	RAD54L2	1.06	-0.28	-0.14	RAD54-like 2 (S. cerevisiae)
5883	RAD9A	-0.52	-1.22	-1.16	RAD9 homolog A (S. pombe)
5899	RALB	0.55	1.04	0.97	v-ral simian leukemia viral oncogene homolog B (ras related; GTP binding protein)
5900	RALGDS	2.21	3.28	2.18	ral guanine nucleotide dissociation stimulator
5903	RANBP2	1.5	1.59	1.15	RAN binding protein 2
5922	RASA2	1.3	1.28	1.07	RAS p21 protein activator 2
22821	RASA3	-0.26	-2.02	-2.21	RAS p21 protein activator 3
10125	RASGRP1	-0.9	-1.05	-1.39	RAS guanyl releasing protein 1 (calcium and DAG-regulated)
83937	RASSF4	-0.38	0.99	1.1	Ras association (RalGDS/AF-6) domain family member 4
5931	RBBP7	-1.33	-1.53	-1.89	retinoblastoma binding protein 7
54033	RBM11	1.48	0.7	0.57	RNA binding motif protein 11
83759	RBM4B	-1.4	-2.38	-2.36	RNA binding motif protein 4B
116362	RBP7	1.81	0.15	-0.58	retinol binding protein 7, cellular
11123	RCAN3	-1.57	-1.71	-1.89	RCAN family member 3
1102	RCBTB2	-0.23	-1.26	-0.86	regulator of chromosome condensation (RCC1) and BTB (POZ) domain containing protein 2
25898	RCHY1	1.07	1.67	1.74	ring finger and CHY zinc finger domain containing 1
5957	RCVRN	-0.8	1.59	1.33	recoverin
9985	REC8	0.51	1.36	1.28	REC8 homolog (yeast)
80346	REEP4	1.14	-0.86	-0.93	receptor accessory protein 4
5966	REL	1.77	0.28	0.23	v-rel reticuloendotheliosis viral oncogene homolog (avian)
5971	RELB	1.75	2.21	1.49	v-rel reticuloendotheliosis viral oncogene homolog B
768211	RELL1	-0.24	-1.01	-0.92	RELT-like 1
161253	REM2	-1.42	-0.79	-0.81	RAS (RAD and GEM)-like GTP binding 2
29803	REPIN1	-0.15	-0.39	-1.06	replication initiator 1
85021	REPS1	-1.17	-1.16	-1.31	RALBP1 associated Eps domain containing 1
5980	REV3L	-0.33	-1.32	-1.36	REV3-like, catalytic subunit of DNA polymerase zeta (yeast)
5981	RFC1	1.21	-0.16	-0.15	replication factor C (activator 1) 1, 145kDa
91869	RFT1	1.06	-0.37	-0.04	RFT1 homolog (S. cerevisiae)
5990	RFX2	-2.38	-0.01	0.05	regulatory factor X, 2 (influences HLA class II expression)
5991	RFX3	1.03	0.1	0.34	regulatory factor X, 3 (influences HLA class II expression)
5993	RFX5	1.26	0.91	0.6	regulatory factor X, 5 (influences HLA class II expression)
64864	RFX7	-0.93	-1.53	-1.74	regulatory factor X, 7
5996	RGS1	-0.97	-1.05	-1.14	regulator of G-protein signaling 1
79651	RHBDF2	-0.18	1.99	1.96	rhomboid 5 homolog 2 (Drosophila)
389	RHOC	-1.18	-0.65	-0.82	ras homolog gene family, member C
54509	RHOF	0.45	-2.38	-2.33	ras homolog gene family, member F (in filopodia)
399	RHOH	0.82	2.37	1.27	ras homolog gene family, member H
58480	RHOU	0.33	1.78	1.44	ras homolog gene family, member U
253260	RICTOR	-1.23	-0.64	-0.51	RPTOR independent companion of MTOR, complex 2
55183	RIF1	1.33	0.24	0.12	RAP1 interacting factor homolog (yeast)
8767	RIPK2	1.75	1.27	0.98	receptor-interacting serine-threonine kinase 2
80010	RMI1	-1.3	-1.2	-0.34	RMI1, RecQ mediated genome instability 1, homolog (S. cerevisiae)
64777	RMND5B	1.04	0.02	0.03	required for meiotic nuclear division 5 homolog B (S. cerevisiae)
6036	RNASE2	-1.96	-2.82	-3.14	ribonuclease, RNase A family, 2 (liver, eosinophil-derived neurotoxin)
6037	RNASE3	-1.5	-2.77	-3.18	ribonuclease, RNase A family, 3
6039	RNASE6	-0.47	-1.44	-1.62	ribonuclease, RNase A family, k6
6041	RNASEL	0.62	0.37	1	ribonuclease L (2',5'-oligoisoadenylate synthetase-dependent)
8635	RNASET2	-0.73	-1.29	-1.46	ribonuclease T2
9921	RNF10	0.28	1.28	1.29	ring finger protein 10
7844	RNF103	-0.81	-1.32	-1.06	ring finger protein 103
none	RNF12	-0.04	1.31	1.4	n/a
79845	RNF122	-0.13	-1.06	-1.18	ring finger protein 122
54941	RNF125	-1.66	-2.36	-2.38	ring finger protein 125
9604	RNF14	0.22	-1.06	-0.73	ring finger protein 14
255488	RNF144B	2.04	1.11	0.54	ring finger protein 144B
115992	RNF166	-0.24	-1.58	-1.58	ring finger protein 166
57674	RNF213	-0.56	0.58	1.16	ring finger protein 213
6051	RNPEP	-0.17	-0.86	-1.01	arginyl aminopeptidase (aminopeptidase B)
10921	RNPS1	-1.2	-0.31	-0.63	RNA binding protein S1, serine-rich domain
9475	ROCK2	1.12	-0.4	0.04	Rho-associated, coiled-coil containing protein kinase 2
79641	ROGDI	1.41	0.43	-0.16	rogdi homolog (Drosophila)
83853	ROPN1L	1.08	0.84	0.88	ropporin 1-like
6095	RORA	-1.76	-1.53	-1.65	RAR-related orphan receptor A
none	RP5-1077B9.4	1.18	0.55	0.74	n/a
6117	RPA1	-0.12	-1.09	-1.23	replication protein A1, 70kDa
84268	RPAIN	-0.52	-0.94	-1	RPA interacting protein
79657	RPAP3	-0.67	-2.05	-1.75	RNA polymerase II associated protein 3
57096	RPGRIP1	-0.21	-1.06	-0.93	retinitis pigmentosa GTPase regulator interacting protein 1
22895	RPH3A	1.16	1.01	0.79	rabphilin 3A homolog (mouse)
9501	RPH3AL	1.93	0.52	0.28	rabphilin 3A-like (without C2 domains)
6138	RPL15	0.39	2.02	1.82	ribosomal protein L15
6158	RPL28	-1.98	-0.49	-0.19	ribosomal protein L28
6165	RPL35A	0.42	0.64	1.02	ribosomal protein L35a
6124	RPL4	0.7	1.11	0.8	ribosomal protein L4
6132	RPL8	-1.16	-1.03	-1.39	ribosomal protein L8
6184	RPN1	-0.66	-1.25	-1.34	ribophorin I
79897	RPP21	0.01	-0.9	-1.21	ribonuclease P/MRP 21kDa subunit
10557	RPP38	-0.96	-0.82	-1.05	ribonuclease P/MRP 38kDa subunit
55197	RPRD1A	-0.54	-1.43	-0.96	regulation of nuclear pre-mRNA domain containing 1A
6217	RPS16	-1.2	-1	-1.12	ribosomal protein S16
91582	RPS19BP1	-0.28	-1.03	-0.99	ribosomal protein S19 binding protein 1
6224	RPS20	-1.01	-0.85	-1.17	ribosomal protein S20
6228	RPS23	-0.99	-0.8	-1.17	ribosomal protein S23
6235	RPS29	-1.58	-1.28	-1.94	ribosomal protein S29
6196	RPS6KA2	1.98	1.26	1.12	ribosomal protein S6 kinase, 90kDa, polypeptide 2
9252	RPS6KA5	-0.48	-2.85	-2.17	ribosomal protein S6 kinase, 90kDa, polypeptide 5
10325	RRAGB	1.07	0.4	0.55	Ras-related GTP binding B
58528	RRAGD	1.18	0.37	0.18	Ras-related GTP binding D
23223	RRP12	-1.04	-1.2	-0.91	ribosomal RNA processing 12 homolog (S. cerevisiae)
91543	RSAD2	-1.36	1.78	2.09	radical S-adenosyl methionine domain containing 2
54665	RSBN1	0.23	1.6	1.66	round spermatid basic protein 1
222194	RSBN1L	-0.34	-1.44	-0.74	round spermatid basic protein 1-like
26156	RSL1D1	-1.85	-1.58	-2.02	ribosomal L1 domain containing 1
6251	RSU1	1.08	0.61	0.26	Ras suppressor protein 1
6252	RTN1	-1.08	-0.77	-0.74	reticulon 1
6253	RTN2	0.77	1.28	0.83	reticulon 2
64108	RTP4	-0.46	0.52	1.07	receptor (chemosensory) transporter protein 4
860	RUNX2	-1.32	-2.62	-2.21	runt-related transcription factor 2
864	RUNX3	-1.58	-1.51	-1.78	runt-related transcription factor 3
none	RWDD4A	-0.24	-0.97	-1.33	n/a
none	RY1	0.68	0.84	1.02	n/a
6281	S100A10	-4.03	-2.85	-3.23	S100 calcium binding protein A10
6283	S100A12	1.01	0.82	0.74	S100 calcium binding protein A12
1901	S1PR1	-1.98	0.36	0.43	sphingosine-1-phosphate receptor 1
219285	SAMD9L	0.09	1.23	1.42	sterile alpha motif domain containing 9-like
25939	SAMHD1	-1.07	1.98	2.05	SAM domain and HD domain 1
25813	SAMM50	0.05	-0.95	-1.14	sorting and assembly machinery component 50 homolog (S. cerevisiae)
64092	SAMSN1	3.37	2.98	2.63	SAM domain, SH3 domain and nuclear localization signals 1
79595	SAP130	-0.44	-1.06	-1.04	Sin3A-associated protein, 130kDa
8819	SAP30	2.54	0.28	0.35	Sin3A-associated protein, 30kDa
55206	SBNO1	1.15	0.38	0.38	strawberry notch homolog 1 (Drosophila)
22904	SBNO2	-0.05	1.2	1.06	strawberry notch homolog 2 (Drosophila)
6307	SC4MOL	0.76	2.58	2.02	sterol-C4-methyl oxidase-like
6309	SC5DL	-1.32	0.88	0.4	sterol-C5-desaturase (ERG3 delta-5-desaturase homolog, S. cerevisiae)-like
9522	SCAMP1	0.34	-1.52	-1.01	secretory carrier membrane protein 1
22937	SCAP	-1.43	-2.09	-1.61	SREBF chaperone
8578	SCARF1	-0.6	1.01	0.76	scavenger receptor class F, member 1
51097	SCCPDH	2.39	1.02	0.58	saccharopine dehydrogenase (putative)
132320	SCLT1	-1.13	-1.28	-1.19	sodium channel and clathrin linker 1
6324	SCN1B	1.38	1.72	1.53	sodium channel, voltage-gated, type I, beta
6335	SCN9A	1.37	0.88	0.92	sodium channel, voltage-gated, type IX, alpha subunit
55153	SDAD1	-1.17	-0.79	-1.15	SDA1 domain containing 1
6383	SDC2	-1.45	-1.52	-1.43	syndecan 2
6391	SDHC	1.1	0.98	0.95	succinate dehydrogenase complex, subunit C, integral membrane protein, 15kDa
6397	SEC14L1	-1.2	-0.72	-0.55	SEC14-like 1 (S. cerevisiae)
9554	SEC22B	1.11	1.83	1.53	SEC22 vesicle trafficking protein homolog B (S. cerevisiae) (gene/pseudogene)
55176	SEC61A2	-1.63	-0.13	-0.44	Sec61 alpha 2 subunit (S. cerevisiae)
6398	SECTM1	-3.09	0.23	0.39	secreted and transmembrane 1
10501	SEMA6B	0.09	2.21	2.29	sema domain, transmembrane domain (TM), and cytoplasmic domain, (semaphorin) 6B
8482	SEMA7A	-1.36	-0.33	-0.27	semaphorin 7A, GPI membrane anchor (John Milton Hagen blood group)
59343	SENP2	1.38	0.71	0.89	SUMO1/sentrin/SMT3 specific peptidase 2
22928	SEPHS2	0.69	1.28	1.39	selenophosphate synthetase 2
347735	SERINC2	1.42	0.99	0.76	serine incorporator 2
1992	SERPINB1	1.09	1.46	1.3	serpin peptidase inhibitor, clade B (ovalbumin), member 1
5273	SERPINB10	1.61	0.66	0.1	serpin peptidase inhibitor, clade B (ovalbumin), member 10
5271	SERPINB8	2.55	1.32	1.01	serpin peptidase inhibitor, clade B (ovalbumin), member 8
5272	SERPINB9	0.28	3.2	3.06	serpin peptidase inhibitor, clade B (ovalbumin), member 9
710	SERPING1	-2.77	0.37	0.95	serpin peptidase inhibitor, clade G (C1 inhibitor), member 1
9792	SERTAD2	-1.1	0.6	0.27	SERTA domain containing 2
83667	SESN2	1.28	1.69	0.82	sestrin 2
143686	SESN3	0.48	-1.83	-1.19	sestrin 3
6418	SET	-1.78	-2.2	-2.65	SET nuclear oncogene
10946	SF3A3	-0.52	-1.07	-0.85	splicing factor 3a, subunit 3, 60kDa
23450	SF3B3	-0.93	-1.14	-1.14	splicing factor 3b, subunit 3, 130kDa
83443	SF3B5	-1.31	-1.33	-1.52	splicing factor 3b, subunit 5, 10kDa
none	SFRS12IP1	1.91	0.84	0.89	n/a
none	SFRS7	-1.27	-0.89	-1.18	n/a
113402	SFT2D1	1.02	0.27	0.29	SFT2 domain containing 1
94081	SFXN1	1.57	1.11	0.79	sideroflexin 1
94097	SFXN5	1.84	0.25	0.13	sideroflexin 5
166929	SGMS2	2	0.4	0.53	sphingomyelin synthase 2
130367	SGPP2	0.4	4.72	4.04	sphingosine-1-phosphate phosphatase 2
10019	SH2B3	-0.98	-1.11	-1.17	SH2B adaptor protein 3
10045	SH2D3A	1.74	2.17	1.13	SH2 domain containing 3A
23616	SH3BP1	0.2	-1.09	-1.2	SH3-domain binding protein 1
9467	SH3BP5	2.06	2.38	2.24	SH3-domain binding protein 5 (BTK-associated)
80851	SH3BP5L	1.01	0.08	0.51	SH3-binding domain protein 5-like
51100	SH3GLB1	-0.11	0.86	1.08	SH3-domain GRB2-like endophilin B1
6461	SHB	1.27	0.8	0.42	Src homology 2 domain containing adaptor protein B
89790	SIGLEC10	-2.12	-0.83	-0.89	sialic acid binding Ig-like lectin 10
8778	SIGLEC5	1.02	0.89	0.89	sialic acid binding Ig-like lectin 5
27036	SIGLEC7	-1.22	-1.35	-1.06	sialic acid binding Ig-like lectin 7
27181	SIGLEC8	-1.8	-2.39	-2.3	sialic acid binding Ig-like lectin 8
23309	SIN3B	0.68	-1.09	-1.25	SIN3 homolog B, transcription regulator (yeast)
26037	SIPA1L1	-0.28	1.05	0.92	signal-induced proliferation-associated 1 like 1
57568	SIPA1L2	-0.32	1.79	1.94	signal-induced proliferation-associated 1 like 2
8631	SKAP1	-1.15	-1	-1.13	src kinase associated phosphoprotein 1
6498	SKIL	2.54	1.25	0.98	SKI-like oncogene
6502	SKP2	-0.53	-1.8	-1.86	S-phase kinase-associated protein 2 (p45)
84174	SLA2	-0.98	-1.02	-1.17	Src-like-adaptor 2
114836	SLAMF6	-3.09	-2.64	-3.05	SLAM family member 6
57823	SLAMF7	0.39	4.96	4.75	SLAM family member 7
56833	SLAMF8	0.02	1.69	1.68	SLAM family member 8
7884	SLBP	-1.61	-2.63	-2.28	stem-loop binding protein
4891	SLC11A2	0.65	3.29	2.8	solute carrier family 11 (proton-coupled divalent metal ion transporters), member 2
6560	SLC12A4	-0.75	-1.56	-1.42	solute carrier family 12 (potassium/chloride transporters), member 4
121260	SLC15A4	-2.2	-1.17	-1.04	solute carrier family 15, member 4
151473	SLC16A14	1.23	-0.02	-0.08	solute carrier family 16, member 14 (monocarboxylic acid transporter 14)
9121	SLC16A5	-0.39	-1.01	-0.94	solute carrier family 16, member 5 (monocarboxylic acid transporter 6)
9120	SLC16A6	-0.04	-1	-0.59	solute carrier family 16, member 6 (monocarboxylic acid transporter 7)
6571	SLC18A2	1.65	0.5	0.27	solute carrier family 18 (vesicular monoamine), member 2
6507	SLC1A3	0.3	4	3.96	solute carrier family 1 (glial high affinity glutamate transporter), member 3
6574	SLC20A1	-0.17	1.19	1.14	solute carrier family 20 (phosphate transporter), member 1
6580	SLC22A1	-1	-1.04	-0.83	solute carrier family 22 (organic cation transporter), member 1
9962	SLC23A2	0	-1.53	-1.69	solute carrier family 23 (nucleobase transporters), member 2
57419	SLC24A3	1.49	0.67	0.57	solute carrier family 24 (sodium/potassium/calcium exchanger), member 3
6576	SLC25A1	-0.69	-1.78	-1.98	solute carrier family 25 (mitochondrial carrier; citrate transporter), member 1
8604	SLC25A12	0.22	1.24	0.9	solute carrier family 25 (mitochondrial carrier, Aralar), member 12
29957	SLC25A24	2.33	1.26	1.33	solute carrier family 25 (mitochondrial carrier; phosphate carrier), member 24
81894	SLC25A28	-0.49	1.21	1.27	solute carrier family 25, member 28
81034	SLC25A32	-0.29	-0.75	-1.04	solute carrier family 25, member 32
55186	SLC25A36	-0.76	-0.74	-1.05	solute carrier family 25, member 36
55972	SLC25A40	2.37	1.67	1.46	solute carrier family 25, member 40
65010	SLC26A6	2.48	1.72	1.62	solute carrier family 26, member 6
116369	SLC26A8	1.7	1.41	1.65	solute carrier family 26, member 8
11001	SLC27A2	4.51	0.45	0.09	solute carrier family 27 (fatty acid transporter), member 2
2030	SLC29A1	-2.1	-2.62	-2.63	solute carrier family 29 (nucleoside transporters), member 1
148867	SLC30A7	0.43	1.89	1.72	solute carrier family 30 (zinc transporter), member 7
1317	SLC31A1	-1.16	-0.9	-0.78	solute carrier family 31 (copper transporters), member 1
1318	SLC31A2	-1.43	-0.28	-0.11	solute carrier family 31 (copper transporters), member 2
347734	SLC35B2	2.74	1.7	0.7	solute carrier family 35, member B2
55343	SLC35C1	-0.72	-1.17	-1.23	solute carrier family 35, member C1
79939	SLC35E1	-0.48	-1.27	-1.5	solute carrier family 35, member E1
120103	SLC36A4	2.75	1.84	1.34	solute carrier family 36 (proton/amino acid symporter), member 4
84255	SLC37A3	2.87	2.68	2.71	solute carrier family 37 (glycerol-3-phosphate transporter), member 3
81539	SLC38A1	-1.58	-1.67	-2.24	solute carrier family 38, member 1
25800	SLC39A6	-1.34	-1.7	-1.56	solute carrier family 39 (zinc transporter), member 6
64116	SLC39A8	0.24	2.48	1.54	solute carrier family 39 (zinc transporter), member 8
6520	SLC3A2	-0.56	-0.67	-1.08	solute carrier family 3 (activators of dibasic and neutral amino acid transport), member 2
29015	SLC43A3	0.05	1.61	0.96	solute carrier family 43, member 3
23446	SLC44A1	2.62	1.84	1.53	solute carrier family 44, member 1
57210	SLC45A4	-1.33	-1.07	-0.57	solute carrier family 45, member 4
283537	SLC46A3	-1.56	0.74	1.38	solute carrier family 46, member 3
57282	SLC4A10	-1.07	-0.92	-0.91	solute carrier family 4, sodium bicarbonate transporter, member 10
6526	SLC5A3	-0.29	-1.89	-1.68	solute carrier family 5 (sodium/myo-inositol cotransporter), member 3
8140	SLC7A5	2.51	2.66	1.12	solute carrier family 7 (cationic amino acid transporter, y+ system), member 5
9057	SLC7A6	-0.47	-2.14	-2.47	solute carrier family 7 (cationic amino acid transporter, y+ system), member 6
9056	SLC7A7	-2.08	-1.57	-1.72	solute carrier family 7 (cationic amino acid transporter, y+ system), member 7
23428	SLC7A8	-0.64	-1.12	-1.05	solute carrier family 7 (amino acid transporter, L-type), member 8
6546	SLC8A1	-1.52	-1.77	-0.97	solute carrier family 8 (sodium/calcium exchanger), member 1
9368	SLC9A3R1	-0.04	-1.06	-1.05	solute carrier family 9 (sodium/hydrogen exchanger), member 3 regulator 1
23315	SLC9A8	0.6	1.31	1.2	solute carrier family 9 (sodium/hydrogen exchanger), member 8
353189	SLCO4C1	1.86	0.71	0.89	solute carrier organic anion transporter family, member 4C1
146857	SLFN13	-0.98	-1.4	-1.28	schlafen family member 13
162394	SLFN5	-1.98	-1.17	-1.12	schlafen family member 5
9748	SLK	0.14	0.99	1.06	STE20-like kinase
6590	SLPI	-3.3	-0.01	0.13	secretory leukocyte peptidase inhibitor
4087	SMAD2	-0.42	-1.12	-0.65	SMAD family member 2
4088	SMAD3	-1.13	0.95	0.14	SMAD family member 3
6595	SMARCA2	0	-1.19	-1.25	SWI/SNF related, matrix associated, actin dependent regulator of chromatin, subfamily a, member 2
6601	SMARCC2	-0.23	-1.39	-1.41	SWI/SNF related, matrix associated, actin dependent regulator of chromatin, subfamily c, member 2
9126	SMC3	0.11	-1.4	-1.03	structural maintenance of chromosomes 3
6610	SMPD2	1.07	0.99	0.36	sphingomyelin phosphodiesterase 2, neutral membrane (neutral sphingomyelinase)
55512	SMPD3	-2.21	-2.9	-2.73	sphingomyelin phosphodiesterase 3, neutral membrane (neutral sphingomyelinase II)
10924	SMPDL3A	1.94	2.31	2.06	sphingomyelin phosphodiesterase, acid-like 3A
55234	SMU1	1.54	1.4	1.09	smu-1 suppressor of mec-8 and unc-52 homolog (C. elegans)
23557	SNAPIN	0.37	1.63	1.25	SNAP-associated protein
26800	SNORD49A	0.46	1.68	0.87	small nucleolar RNA, C/D box 49A
6626	SNRPA	-1.46	-1.2	-1.44	small nuclear ribonucleoprotein polypeptide A
6641	SNTB1	0.07	-0.78	-1.14	syntrophin, beta 1 (dystrophin-associated protein A1, 59kDa, basic component 1)
6645	SNTB2	1.25	-0.12	0.04	syntrophin, beta 2 (dystrophin-associated protein A1, 59kDa, basic component 2)
124460	SNX20	0.81	1.65	1.69	sorting nexin 20
8724	SNX3	0.42	1.5	1.61	sorting nexin 3
8723	SNX4	1.11	-0.02	0.01	sorting nexin 4
9021	SOCS3	1.46	2.74	2.48	suppressor of cytokine signaling 3
6648	SOD2	1.22	0.84	0.82	superoxide dismutase 2, mitochondrial
6272	SORT1	1.1	2.13	2.4	sortilin 1
6678	SPARC	-1.47	-1.59	-1.45	secreted protein, acidic, cysteine-rich (osteonectin)
221178	SPATA13	0.26	0.9	1.11	spermatogenesis associated 13
54558	SPATA6	-2.14	-2.02	-1.98	spermatogenesis associated 6
375686	SPATC1	1.65	3.31	3.07	spermatogenesis and centriole associated 1
28972	SPCS1	-0.39	-0.79	-1.01	signal peptidase complex subunit 1 homolog (S. cerevisiae)
92521	SPECC1	0.09	-1.62	-1.57	sperm antigen with calponin homology and coiled-coil domains 1
23384	SPECC1L	0.42	2.14	1.74	sperm antigen with calponin homology and coiled-coil domains 1-like
23013	SPEN	-0.34	-1.65	-0.96	spen homolog, transcriptional regulator (Drosophila)
10927	SPIN1	1.12	-0.44	-0.46	spindlin 1
6692	SPINT1	-0.23	-1.9	-1.97	serine peptidase inhibitor, Kunitz type 1
10653	SPINT2	1.03	2.21	2.25	serine peptidase inhibitor, Kunitz type, 2
6693	SPN	-1.32	-1.27	-1.6	sialophorin
9806	SPOCK2	-2.5	-2.44	-2.68	sparc/osteonectin, cwcv and kazal-like domains proteoglycan (testican) 2
6696	SPP1	1.4	2.62	2.87	secreted phosphoprotein 1
84888	SPPL2A	1.03	1.43	1.29	signal peptide peptidase-like 2A
200734	SPRED2	2.11	1.47	0.98	sprouty-related, EVH1 domain containing 2
84926	SPRYD3	-0.25	-1.44	-0.97	SPRY domain containing 3
6711	SPTBN1	1.79	-0.02	0.51	spectrin, beta, non-erythrocytic 1
6717	SRI	1.04	0.56	0.33	sorcin
6723	SRM	-1.14	-0.6	-0.93	spermidine synthase
6729	SRP54	0.8	1.05	0.92	signal recognition particle 54kDa
6731	SRP72	-1.38	-1.3	-1.41	signal recognition particle 72kDa
6732	SRPK1	1.16	1.05	1.09	SRSF protein kinase 1
6733	SRPK2	-0.33	-1.98	-1.92	SRSF protein kinase 2
140809	SRXN1	-0.77	-1.29	-1.12	sulfiredoxin 1
51188	SS18L2	-0.54	-1.06	-0.9	synovial sarcoma translocation gene on chromosome 18-like 2
6741	SSB	-1.05	-1.24	-1.33	Sjogren syndrome antigen B (autoantigen La)
23635	SSBP2	0.25	-1.02	-2.31	single-stranded DNA binding protein 2
23648	SSBP3	-0.87	-1.08	-1.57	single stranded DNA binding protein 3
8636	SSNA1	-0.48	-1.52	-1.43	Sjogren syndrome nuclear autoantigen 1
6748	SSR4	-1.31	-1.19	-1.43	signal sequence receptor, delta (translocon-associated protein delta)
10534	SSSCA1	1.22	-0.09	-0.87	Sjogren syndrome/scleroderma autoantigen 1
6768	ST14	1.02	-0.02	-0.07	suppression of tumorigenicity 14 (colon carcinoma)
6483	ST3GAL2	0.33	1.08	1.11	ST3 beta-galactoside alpha-2,3-sialyltransferase 2
6484	ST3GAL4	-0.55	1.54	1.6	ST3 beta-galactoside alpha-2,3-sialyltransferase 4
10402	ST3GAL6	-0.49	-1.28	-0.99	ST3 beta-galactoside alpha-2,3-sialyltransferase 6
6480	ST6GAL1	-0.04	-1.97	-2.17	ST6 beta-galactosamide alpha-2,6-sialyltranferase 1
256435	ST6GALNAC3	1.65	1.21	1.36	ST6 (alpha-N-acetyl-neuraminyl-2,3-beta-galactosyl-1,3)-N-acetylgalactosaminide alpha-2,6-sialyltransferase 3
7903	ST8SIA4	-1.16	-0.58	-0.12	ST8 alpha-N-acetyl-neuraminide alpha-2,8-sialyltransferase 4
56910	STARD7	-0.18	-0.65	-1.05	StAR-related lipid transfer (START) domain containing 7
6772	STAT1	-0.43	0.89	1.01	signal transducer and activator of transcription 1, 91kDa
6773	STAT2	-0.64	1.62	1.84	signal transducer and activator of transcription 2, 113kDa
6775	STAT4	-1.19	0.01	-0.33	signal transducer and activator of transcription 4
6776	STAT5A	-1.03	1.27	1.28	signal transducer and activator of transcription 5A
27067	STAU2	1	0.44	0.25	staufen, RNA binding protein, homolog 2 (Drosophila)
6788	STK3	-1.74	0.87	1.96	serine/threonine kinase 3
2040	STOM	0.73	2.95	2.93	stomatin
30968	STOML2	-0.87	-1.12	-1	stomatin (EPB72)-like 2
29888	STRN4	-1.07	-1.62	-1.41	striatin, calmodulin binding protein 4
412	STS	0.03	-1.02	-0.25	steroid sulfatase (microsomal), isozyme S
201595	STT3B	0.4	-1.05	-1.38	STT3, subunit of the oligosaccharyltransferase complex, homolog B (S. cerevisiae)
8677	STX10	0.25	-1.12	-1.16	syntaxin 10
8676	STX11	0.7	1.14	1.21	syntaxin 11
55014	STX17	-0.11	0.56	1.06	syntaxin 17
51657	STYXL1	0.5	0.86	1.04	serine/threonine/tyrosine interacting-like 1
8802	SUCLG1	1.97	0.8	0.72	succinate-CoA ligase, alpha subunit
56670	SUCNR1	1.41	0.04	-0.02	succinate receptor 1
55959	SULF2	-0.06	-1.32	-2.07	sulfatase 2
6799	SULT1A2	1.14	-0.52	-0.82	sulfotransferase family, cytosolic, 1A, phenol-preferring, member 2
25870	SUMF2	-1.02	-1.11	-1.53	sulfatase modifying factor 2
391257	SUMO1P1	-1.28	-0.08	0.25	SUMO1 pseudogene 1
6613	SUMO2	-1.38	-1.16	-1.03	SMT3 suppressor of mif two 3 homolog 2 (S. cerevisiae)
11198	SUPT16H	-0.25	-1.04	-0.95	suppressor of Ty 16 homolog (S. cerevisiae)
9913	SUPT7L	1.1	0.61	0.55	suppressor of Ty 7 (S. cerevisiae)-like
6832	SUPV3L1	-0.96	-0.76	-1.02	suppressor of var1, 3-like 1 (S. cerevisiae)
203328	SUSD3	2.86	1.37	0.55	sushi domain containing 3
440423	SUZ12P	-0.56	-1.56	-1.1	suppressor of zeste 12 homolog pseudogene
94056	SYAP1	1.28	0.39	-0.29	synapse associated protein 1
23345	SYNE1	2.08	1.13	1.32	spectrin repeat containing, nuclear envelope 1
9144	SYNGR2	0.69	1.41	0.99	synaptogyrin 2
84958	SYTL1	1.11	0.03	-0.08	synaptotagmin-like 1
6867	TACC1	0.11	-1.29	-0.93	transforming, acidic coiled-coil containing protein 1
10460	TACC3	-0.55	-1.22	-0.96	transforming, acidic coiled-coil containing protein 3
6874	TAF4	-0.15	-1.73	-1.81	TAF4 RNA polymerase II, TATA box binding protein (TBP)-associated factor, 135kDa
6878	TAF6	-0.24	-1.23	-1.32	TAF6 RNA polymerase II, TATA box binding protein (TBP)-associated factor, 80kDa
6880	TAF9	-1.14	-0.59	-1.1	TAF9 RNA polymerase II, TATA box binding protein (TBP)-associated factor, 32kDa
55080	TAPBPL	-0.83	-1.03	-1.05	TAP binding protein-like
202018	TAPT1	1.15	-0.77	-0.86	transmembrane anterior posterior transformation 1
30851	TAX1BP3	-0.57	-0.98	-1.25	Tax1 (human T-cell leukemia virus type I) binding protein 3
6901	TAZ	1.06	0.62	0.44	tafazzin
23216	TBC1D1	0.22	-1	-0.7	TBC1 (tre-2/USP6, BUB2, cdc16) domain family, member 1
54662	TBC1D13	0.13	-1.11	-0.93	TBC1 domain family, member 13
64786	TBC1D15	-1.55	0.98	1.03	TBC1 domain family, member 15
55357	TBC1D2	1.06	-0.86	-0.79	TBC1 domain family, member 2
11138	TBC1D8	0.19	4.3	4.69	TBC1 domain family, member 8 (with GRAM domain)
6903	TBCC	-1.23	-0.65	-0.54	tubulin folding cofactor C
6908	TBP	-0.8	-1.02	-0.97	TATA box binding protein
123036	TC2N	-2.62	-2.43	-2.68	tandem C2 domains, nuclear
none	tcag7.1015	0.27	1.42	1.15	n/a
none	tcag7.1177	1.16	0.01	0.15	n/a
6924	TCEB3	-0.65	-1.07	-1.13	transcription elongation factor B (SIII), polypeptide 3 (110kDa, elongin A)
6932	TCF7	-1.79	-1.66	-1.96	transcription factor 7 (T-cell specific, HMG-box)
6934	TCF7L2	-0.82	1.7	1.29	transcription factor 7-like 2 (T-cell specific, HMG-box)
10732	TCFL5	0.68	1.3	0.83	transcription factor-like 5 (basic helix-loop-helix)
84260	TCHP	1.2	-0.17	0.12	trichoplein, keratin filament binding
6947	TCN1	2.23	1.97	1.51	transcobalamin I (vitamin B12 binding protein, R binder family)
6950	TCP1	0.77	1.08	0.79	t-complex 1
79600	TCTN1	-1.82	-1.85	-1.77	tectonic family member 1
55775	TDP1	-1.09	-1.13	-1.31	tyrosyl-DNA phosphodiesterase 1
23424	TDRD7	0.53	1.19	1.15	tudor domain containing 7
7005	TEAD3	0.04	0.71	1.03	TEA domain family member 3
26136	TES	1.62	1.28	1.18	testis derived transcript (3 LIM domains)
54997	TESC	2.3	1.36	0.76	tescalcin
10420	TESK2	-0.22	1.06	0.99	testis-specific kinase 2
7019	TFAM	-1.04	-0.46	-0.11	transcription factor A, mitochondrial
7027	TFDP1	1.83	1.87	1.74	transcription factor Dp-1
7029	TFDP2	1.52	1.6	1.17	transcription factor Dp-2 (E2F dimerization partner 2)
22797	TFEC	0.62	4	4.08	transcription factor EC
7033	TFF3	2.18	1.28	0.98	trefoil factor 3 (intestinal)
10342	TFG	0.7	1.23	0.9	TRK-fused gene
7037	TFRC	1.7	3.17	2.33	transferrin receptor (p90, CD71)
7045	TGFBI	-1.78	-0.76	-0.81	transforming growth factor, beta-induced, 68kDa
9392	TGFBRAP1	0.38	-0.77	-1.4	transforming growth factor, beta receptor associated protein 1
60436	TGIF2	1.87	1.11	0.48	TGFB-induced factor homeobox 2
51497	TH1L	-1.13	-1.22	-1.25	TH1-like (Drosophila)
57215	THAP11	-0.72	-1.25	-1.16	THAP domain containing 11
7056	THBD	-2.98	-0.76	-0.97	thrombomodulin
7057	THBS1	0.7	-0.8	-1.32	thrombospondin 1
none	THEM2	-1.13	-1.11	-1.24	n/a
none	THEX1	0.34	1.79	1.85	n/a
8563	THOC5	-1.09	-0.27	0.24	THO complex 5
7067	THRA	0.86	-0.79	-1.37	thyroid hormone receptor, alpha (erythroblastic leukemia viral (v-erb-a) oncogene homolog, avian)
26230	TIAM2	-1.09	-0.81	-0.73	T-cell lymphoma invasion and metastasis 2
148022	TICAM1	2.19	1.75	0.99	toll-like receptor adaptor molecule 1
92610	TIFA	3.01	3.88	3.74	TRAF-interacting protein with forkhead-associated domain
200765	TIGD1	-1.13	-0.91	-0.96	tigger transposable element derived 1
220359	TIGD3	-1.66	-1.37	-1.2	tigger transposable element derived 3
100287932	TIMM23	-1.11	-1.54	-1.4	translocase of inner mitochondrial membrane 23 homolog (yeast)
26521	TIMM8B	-1.29	-1.16	-1.11	translocase of inner mitochondrial membrane 8 homolog B (yeast)
25976	TIPARP	-0.17	1.49	1.14	TCDD-inducible poly(ADP-ribose) polymerase
93643	TJAP1	0.67	1.01	0.53	tight junction associated protein 1 (peripheral)
81793	TLR10	-1.85	-0.12	-0.06	toll-like receptor 10
7100	TLR5	-1.42	2.51	2.79	toll-like receptor 5
10333	TLR6	-1.55	-0.55	-0.15	toll-like receptor 6
54106	TLR9	-0.71	-1.15	-0.93	toll-like receptor 9
51768	TM7SF3	0.73	-1.25	-1.43	transmembrane 7 superfamily member 3
[truncated: 250 more rows]
